# Supplementary material for: EREG-driven oncogenesis of Head and Neck Squamous Cell Carcinoma exhibits higher sensitivity to Erlotinib therapy
Source: Theranostics. 2020 Aug 25;10(23):10589–605. doi: 10.7150/thno.47176 (PMC7482801; doi:10.7150/thno.47176)
Supplement: Supplementary file 2 — Supplementary table. [file thnov10p10589s2.xlsx]

## Sheet: HN4 VS HOK
Probe Set ID	Gene Symbol	Gene Description	HOK(1)	HN4(2)	Log2(HN4/HOK)	Fold change(NH4/HOK)	style	mRNA Accession	mRNA Source	mRna - Description	Chromosome	Strand	Start	Stop	GO Biological Process ID	GO Biological Process Term	GO Biological Process Evidence	GO Cellular Component ID	GO Cellular Component Term	GO Cellular Component Evidence	GO Molecular Function ID	GO Molecular Function Term	GO Molecular Function Evidence	Pathway Source	Pathway Name	Protein Domains - Source	Protein Domains - Accession or domain name	Protein Domains - Description	category
7979658	GPX2	glutathione peroxidase 2 (gastrointestinal)	9.29885	3.12984	-6.16901	0.0138977	down	BC005277 // ENST00000553522 // ENST00000389614 // ENST00000557323 // NR_046320 // NR_046321 // NM_002083	GenBank // ENSEMBL // ENSEMBL // ENSEMBL // RefSeq // RefSeq // RefSeq	Homo sapiens glutathione peroxidase 2 (gastrointestinal), mRNA (cDNA clone MGC:12324 IMAGE:3996732), complete cds. // cdna:known chromosome:GRCh37:14:65405870:65409463:-1 gene:ENSG00000176153 gene_biotype:protein_coding transcript_biotype:nonsense_mediated_decay // cdna:known chromosome:GRCh37:14:65405876:65409531:-1 gene:ENSG00000176153 gene_biotype:protein_coding transcript_biotype:protein_codi…	chr14	-	65405870	65409531	GO:0006979 // GO:0006979 // GO:0006979 // GO:0006979 // GO:0006979 // GO:0006979 // GO:0006979	response to oxidative stress // response to oxidative stress // response to oxidative stress // response to oxidative stress // response to oxidative stress // response to oxidative stress // response to oxidative stress	inferred from electronic annotation // inferred from electronic annotation // inferred from electronic annotation // inferred from electronic annotation // inferred from electronic annotation // inferred from electronic annotation // inferred from electronic annotation	GO:0005634 // GO:0005730 // GO:0005737 // GO:0005634 // GO:0005730 // GO:0005737 // GO:0005634 // GO:0005730 // GO:0005737 // GO:0005634 // GO:0005730 // GO:0005737 // GO:0005634 // GO:0005730 // GO:0005737 // GO:0005634 // GO:0005730 // GO:0005737 // GO:0005634 // GO:0005730 // GO:0005737	nucleus // nucleolus // cytoplasm // nucleus // nucleolus // cytoplasm // nucleus // nucleolus // cytoplasm // nucleus // nucleolus // cytoplasm // nucleus // nucleolus // cytoplasm // nucleus // nucleolus // cytoplasm // nucleus // nucleolus // cytoplasm	inferred from direct assay // inferred from direct assay // inferred from direct assay // inferred from direct assay // inferred from direct assay // inferred from direct assay // inferred from direct assay // inferred from direct assay // inferred from direct assay // inferred from direct assay // inferred from direct assay // inferred from direct assay // inferred from direct assay // inferred …	GO:0004602 // GO:0009055 // GO:0004602 // GO:0009055 // GO:0004602 // GO:0009055 // GO:0004602 // GO:0009055 // GO:0004602 // GO:0009055 // GO:0004602 // GO:0009055 // GO:0004602 // GO:0009055	glutathione peroxidase activity // electron carrier activity // glutathione peroxidase activity // electron carrier activity // glutathione peroxidase activity // electron carrier activity // glutathione peroxidase activity // electron carrier activity // glutathione peroxidase activity // electron carrier activity // glutathione peroxidase activity // electron carrier activity // glutathione per…	inferred from electronic annotation // traceable author statement // inferred from electronic annotation // traceable author statement // inferred from electronic annotation // traceable author statement // inferred from electronic annotation // traceable author statement // inferred from electronic annotation // traceable author statement // inferred from electronic annotation // traceable autho…	---	---	Pfam // Pfam // Pfam	IPR000889 // IPR000889 // IPR000889	Glutathione peroxidase // Glutathione peroxidase // Glutathione peroxidase	main
8021603	SERPINB13	serpin peptidase inhibitor, clade B (ovalbumin), member 13	8.61415	2.62809	-5.98605	0.0157768	down	AK290323 // ENST00000344731 // ENST00000438844 // ENST00000269489 // ENST00000539341 // NM_012397	GenBank // ENSEMBL // ENSEMBL // ENSEMBL // ENSEMBL // RefSeq	Homo sapiens cDNA FLJ78162 complete cds, highly similar to Homo sapiens mRNA for hurpin. // cdna:known chromosome:GRCh37:18:61254600:61266433:1 gene:ENSG00000197641 gene_biotype:protein_coding transcript_biotype:protein_coding // cdna:known chromosome:GRCh37:18:61254663:61265977:1 gene:ENSG00000197641 gene_biotype:protein_coding transcript_biotype:nonsense_mediated_decay // cdna:known chromosome:…	chr18	+	61254600	61266433	GO:0009411 // GO:0010951 // GO:0030162 // GO:0030162 // GO:0009411 // GO:0010951 // GO:0030162 // GO:0030162 // GO:0009411 // GO:0010951 // GO:0030162 // GO:0030162 // GO:0009411 // GO:0010951 // GO:0030162 // GO:0030162 // GO:0009411 // GO:0010951 // GO:0030162 // GO:0030162 // GO:0009411 // GO:0010951 // GO:0030162 // GO:0030162	response to UV // negative regulation of endopeptidase activity // regulation of proteolysis // regulation of proteolysis // response to UV // negative regulation of endopeptidase activity // regulation of proteolysis // regulation of proteolysis // response to UV // negative regulation of endopeptidase activity // regulation of proteolysis // regulation of proteolysis // response to UV // negati…	traceable author statement // not recorded // not recorded // non-traceable author statement // traceable author statement // not recorded // not recorded // non-traceable author statement // traceable author statement // not recorded // not recorded // non-traceable author statement // traceable author statement // not recorded // not recorded // non-traceable author statement // traceable autho…	GO:0005576 // GO:0005737 // GO:0005576 // GO:0005737 // GO:0005576 // GO:0005737 // GO:0005576 // GO:0005737 // GO:0005576 // GO:0005737 // GO:0005576 // GO:0005737	extracellular region // cytoplasm // extracellular region // cytoplasm // extracellular region // cytoplasm // extracellular region // cytoplasm // extracellular region // cytoplasm // extracellular region // cytoplasm	not recorded // inferred from electronic annotation // not recorded // inferred from electronic annotation // not recorded // inferred from electronic annotation // not recorded // inferred from electronic annotation // not recorded // inferred from electronic annotation // not recorded // inferred from electronic annotation	GO:0004867 // GO:0004867 // GO:0004867 // GO:0004867 // GO:0004867 // GO:0004867 // GO:0004867 // GO:0004867 // GO:0004867 // GO:0004867 // GO:0004867 // GO:0004867	serine-type endopeptidase inhibitor activity // serine-type endopeptidase inhibitor activity // serine-type endopeptidase inhibitor activity // serine-type endopeptidase inhibitor activity // serine-type endopeptidase inhibitor activity // serine-type endopeptidase inhibitor activity // serine-type endopeptidase inhibitor activity // serine-type endopeptidase inhibitor activity // serine-type end…	not recorded // non-traceable author statement // not recorded // non-traceable author statement // not recorded // non-traceable author statement // not recorded // non-traceable author statement // not recorded // non-traceable author statement // not recorded // non-traceable author statement	---	---	Pfam // Pfam // Pfam // Pfam	IPR023796 // IPR023796 // IPR023796 // IPR023796	Serpin domain // Serpin domain // Serpin domain // Serpin domain	main
7931832	LOC100653286	aldo-keto reductase family 1 member C2-like	8.30283	2.72485	-5.57798	0.0209345	down	ENST00000380753	ENSEMBL	cdna:known chromosome:GRCh37:10:5029967:5046215:-1 gene:ENSG00000151632 gene_biotype:protein_coding transcript_biotype:protein_coding	chr10	-	5029967	5060207	GO:0006693 // GO:0007186 // GO:0007586 // GO:0008202 // GO:0008284 // GO:0034694 // GO:0042448 // GO:0044597 // GO:0044598 // GO:0051897 // GO:0055114 // GO:0071395	prostaglandin metabolic process // G-protein coupled receptor signaling pathway // digestion // steroid metabolic process // positive regulation of cell proliferation // response to prostaglandin stimulus // progesterone metabolic process // daunorubicin metabolic process // doxorubicin metabolic process // positive regulation of protein kinase B signaling cascade // oxidation-reduction process /…	inferred from direct assay // inferred from direct assay // inferred from direct assay // inferred from direct assay // inferred from direct assay // inferred from direct assay // inferred from direct assay // inferred from mutant phenotype // inferred from mutant phenotype // inferred from direct assay // inferred from direct assay // inferred from direct assay	GO:0005737	cytoplasm	inferred from electronic annotation	GO:0004032 // GO:0004958 // GO:0016655 // GO:0018636 // GO:0031406 // GO:0032052 // GO:0047026 // GO:0047086 // GO:0047115	alditol:NADP+ 1-oxidoreductase activity // prostaglandin F receptor activity // oxidoreductase activity, acting on NADH or NADPH, quinone or similar compound as acceptor // phenanthrene 9,10-monooxygenase activity // carboxylic acid binding // bile acid binding // androsterone dehydrogenase (A-specific) activity // ketosteroid monooxygenase activity // trans-1,2-dihydrobenzene-1,2-diol dehydrogen…	inferred from direct assay // inferred from direct assay // inferred from direct assay // inferred from direct assay // inferred from direct assay // inferred from direct assay // inferred from electronic annotation // inferred from direct assay // inferred from direct assay	---	---	Pfam	IPR023210	NADP-dependent oxidoreductase domain	main
8021635	SERPINB2	serpin peptidase inhibitor, clade B (ovalbumin), member 2	8.40356	2.84049	-5.56307	0.0211519	down	BC012609 // ENST00000299502 // ENST00000457692 // NM_002575 // NM_001143818	GenBank // ENSEMBL // ENSEMBL // RefSeq // RefSeq	Homo sapiens serpin peptidase inhibitor, clade B (ovalbumin), member 2, mRNA (cDNA clone MGC:13616 IMAGE:4281085), complete cds. // cdna:known chromosome:GRCh37:18:61554934:61571124:1 gene:ENSG00000197632 gene_biotype:protein_coding transcript_biotype:protein_coding // cdna:known chromosome:GRCh37:18:61554939:61571113:1 gene:ENSG00000197632 gene_biotype:protein_coding transcript_biotype:protein_c…	chr18	+	61554939	61571122	GO:0006916 // GO:0007596 // GO:0010951 // GO:0030162 // GO:0042730 // GO:0006916 // GO:0007596 // GO:0010951 // GO:0030162 // GO:0042730 // GO:0006916 // GO:0007596 // GO:0010951 // GO:0030162 // GO:0042730 // GO:0006916 // GO:0007596 // GO:0010951 // GO:0030162 // GO:0042730 // GO:0006916 // GO:0007596 // GO:0010951 // GO:0030162 // GO:0042730	anti-apoptosis // blood coagulation // negative regulation of endopeptidase activity // regulation of proteolysis // fibrinolysis // anti-apoptosis // blood coagulation // negative regulation of endopeptidase activity // regulation of proteolysis // fibrinolysis // anti-apoptosis // blood coagulation // negative regulation of endopeptidase activity // regulation of proteolysis // fibrinolysis // …	traceable author statement // traceable author statement // not recorded // not recorded // traceable author statement // traceable author statement // traceable author statement // not recorded // not recorded // traceable author statement // traceable author statement // traceable author statement // not recorded // not recorded // traceable author statement // traceable author statement // tra…	GO:0005576 // GO:0005615 // GO:0005737 // GO:0005794 // GO:0005886 // GO:0005576 // GO:0005615 // GO:0005737 // GO:0005794 // GO:0005886 // GO:0005576 // GO:0005615 // GO:0005737 // GO:0005794 // GO:0005886 // GO:0005576 // GO:0005615 // GO:0005737 // GO:0005794 // GO:0005886 // GO:0005576 // GO:0005615 // GO:0005737 // GO:0005794 // GO:0005886	extracellular region // extracellular space // cytoplasm // Golgi apparatus // plasma membrane // extracellular region // extracellular space // cytoplasm // Golgi apparatus // plasma membrane // extracellular region // extracellular space // cytoplasm // Golgi apparatus // plasma membrane // extracellular region // extracellular space // cytoplasm // Golgi apparatus // plasma membrane // extrace…	traceable author statement // inferred from electronic annotation // inferred from direct assay // inferred from direct assay // traceable author statement // traceable author statement // inferred from electronic annotation // inferred from direct assay // inferred from direct assay // traceable author statement // traceable author statement // inferred from electronic annotation // inferred fro…	GO:0004867 // GO:0004867 // GO:0004867 // GO:0004867 // GO:0004867	serine-type endopeptidase inhibitor activity // serine-type endopeptidase inhibitor activity // serine-type endopeptidase inhibitor activity // serine-type endopeptidase inhibitor activity // serine-type endopeptidase inhibitor activity	not recorded // not recorded // not recorded // not recorded // not recorded	GenMAPP // GenMAPP // GenMAPP	Blood_Clotting_Cascade // Blood_Clotting_Cascade // Blood_Clotting_Cascade	Pfam // Pfam	IPR023796 // IPR023796	Serpin domain // Serpin domain	main
8015366	KRT14	keratin 14	10.7111	5.25217	-5.4589	0.0227357	down	BC094830 // ENST00000167586 // NM_000526	GenBank // ENSEMBL // RefSeq	Homo sapiens keratin 14, mRNA (cDNA clone MGC:104825 IMAGE:5443153), complete cds. // cdna:known chromosome:GRCh37:17:39738531:39743173:-1 gene:ENSG00000186847 gene_biotype:protein_coding transcript_biotype:protein_coding // Homo sapiens keratin 14 (KRT14), mRNA.	chr17	-	39738531	39743173	GO:0008544 // GO:0010043 // GO:0010212 // GO:0030855 // GO:0031581 // GO:0034329 // GO:0045110 // GO:0008544 // GO:0010043 // GO:0010212 // GO:0030855 // GO:0031581 // GO:0034329 // GO:0045110 // GO:0008544 // GO:0010043 // GO:0010212 // GO:0030855 // GO:0031581 // GO:0034329 // GO:0045110	epidermis development // response to zinc ion // response to ionizing radiation // epithelial cell differentiation // hemidesmosome assembly // cell junction assembly // intermediate filament bundle assembly // epidermis development // response to zinc ion // response to ionizing radiation // epithelial cell differentiation // hemidesmosome assembly // cell junction assembly // intermediate filam…	traceable author statement // inferred from electronic annotation // inferred from electronic annotation // inferred from electronic annotation // traceable author statement // traceable author statement // inferred from mutant phenotype // traceable author statement // inferred from electronic annotation // inferred from electronic annotation // inferred from electronic annotation // traceable a…	GO:0005634 // GO:0005730 // GO:0005737 // GO:0005739 // GO:0005829 // GO:0005882 // GO:0045095 // GO:0071944 // GO:0005634 // GO:0005730 // GO:0005737 // GO:0005739 // GO:0005829 // GO:0005882 // GO:0045095 // GO:0071944 // GO:0005634 // GO:0005730 // GO:0005737 // GO:0005739 // GO:0005829 // GO:0005882 // GO:0045095 // GO:0071944	nucleus // nucleolus // cytoplasm // mitochondrion // cytosol // intermediate filament // keratin filament // cell periphery // nucleus // nucleolus // cytoplasm // mitochondrion // cytosol // intermediate filament // keratin filament // cell periphery // nucleus // nucleolus // cytoplasm // mitochondrion // cytosol // intermediate filament // keratin filament // cell periphery	inferred from direct assay // inferred from direct assay // inferred from direct assay // inferred from direct assay // traceable author statement // non-traceable author statement // inferred from direct assay // inferred from electronic annotation // inferred from direct assay // inferred from direct assay // inferred from direct assay // inferred from direct assay // traceable author statement…	GO:0005200 // GO:0005515 // GO:0005200 // GO:0005515 // GO:0005200 // GO:0005515	structural constituent of cytoskeleton // protein binding // structural constituent of cytoskeleton // protein binding // structural constituent of cytoskeleton // protein binding	traceable author statement // inferred from physical interaction // traceable author statement // inferred from physical interaction // traceable author statement // inferred from physical interaction	---	---	Pfam	IPR016044	Filament	main
8066619	PLTP	phospholipid transfer protein	8.72938	3.60916	-5.12022	0.0287515	down	AK222690 // ENST00000372420 // ENST00000372431 // ENST00000354050 // ENST00000477313 // ENST00000420868 // ENST00000542937 // NM_006227 // NM_182676 // NM_001242920 // NM_001242921	GenBank // ENSEMBL // ENSEMBL // ENSEMBL // ENSEMBL // ENSEMBL // ENSEMBL // RefSeq // RefSeq // RefSeq // RefSeq	Homo sapiens mRNA for phospholipid transfer protein isoform a precursor variant, clone: CBR04317. // cdna:novel chromosome:GRCh37:20:44527399:44539576:-1 gene:ENSG00000100979 gene_biotype:protein_coding transcript_biotype:protein_coding // cdna:known chromosome:GRCh37:20:44527399:44540786:-1 gene:ENSG00000100979 gene_biotype:protein_coding transcript_biotype:protein_coding // cdna:known chromosom…	chr20	-	44527312	44540787	GO:0006629 // GO:0006869 // GO:0010189 // GO:0030317 // GO:0006629 // GO:0006869 // GO:0010189 // GO:0030317 // GO:0006629 // GO:0006869 // GO:0010189 // GO:0030317 // GO:0006629 // GO:0006869 // GO:0010189 // GO:0030317 // GO:0006629 // GO:0006869 // GO:0010189 // GO:0030317 // GO:0006629 // GO:0006869 // GO:0010189 // GO:0030317 // GO:0006629 // GO:0006869 // GO:0010189 // GO:0030317 // GO:0006…	lipid metabolic process // lipid transport // vitamin E biosynthetic process // sperm motility // lipid metabolic process // lipid transport // vitamin E biosynthetic process // sperm motility // lipid metabolic process // lipid transport // vitamin E biosynthetic process // sperm motility // lipid metabolic process // lipid transport // vitamin E biosynthetic process // sperm motility // lipid m…	traceable author statement // inferred from electronic annotation // inferred from electronic annotation // inferred from electronic annotation // traceable author statement // inferred from electronic annotation // inferred from electronic annotation // inferred from electronic annotation // traceable author statement // inferred from electronic annotation // inferred from electronic annotation …	GO:0005576 // GO:0005576 // GO:0005576 // GO:0005576 // GO:0005576 // GO:0005576 // GO:0005576 // GO:0005576 // GO:0005576 // GO:0005576 // GO:0005576	extracellular region // extracellular region // extracellular region // extracellular region // extracellular region // extracellular region // extracellular region // extracellular region // extracellular region // extracellular region // extracellular region	inferred from electronic annotation // inferred from electronic annotation // inferred from electronic annotation // inferred from electronic annotation // inferred from electronic annotation // inferred from electronic annotation // inferred from electronic annotation // inferred from electronic annotation // inferred from electronic annotation // inferred from electronic annotation // inferred …	GO:0008289 // GO:0008289 // GO:0008289 // GO:0008289 // GO:0008289 // GO:0008289 // GO:0008289 // GO:0008289 // GO:0008289 // GO:0008289 // GO:0008289	lipid binding // lipid binding // lipid binding // lipid binding // lipid binding // lipid binding // lipid binding // lipid binding // lipid binding // lipid binding // lipid binding	inferred from electronic annotation // inferred from electronic annotation // inferred from electronic annotation // inferred from electronic annotation // inferred from electronic annotation // inferred from electronic annotation // inferred from electronic annotation // inferred from electronic annotation // inferred from electronic annotation // inferred from electronic annotation // inferred …	---	---	Pfam // Pfam // Pfam // Pfam // Pfam // Pfam // Pfam // Pfam // Pfam // Pfam // Pfam	IPR001124 // IPR017942 // IPR001124 // IPR017942 // IPR001124 // IPR017942 // IPR001124 // IPR017942 // IPR001124 // IPR001124 // IPR017942	Lipid-binding serum glycoprotein, C-terminal // Lipid-binding serum glycoprotein, N-terminal // Lipid-binding serum glycoprotein, C-terminal // Lipid-binding serum glycoprotein, N-terminal // Lipid-binding serum glycoprotein, C-terminal // Lipid-binding serum glycoprotein, N-terminal // Lipid-binding serum glycoprotein, C-terminal // Lipid-binding serum glycoprotein, N-terminal // Lipid-binding s…	main
7960919	MFAP5	microfibrillar associated protein 5	7.47701	2.65468	-4.82234	0.0353453	down	AK290585 // AK299475 // AK315807 // BC005901 // U37283 // ENST00000359478 // ENST00000433590 // ENST00000396549 // ENST00000544211 // ENST00000537009 // NM_003480	GenBank // GenBank // GenBank // GenBank // GenBank // ENSEMBL // ENSEMBL // ENSEMBL // ENSEMBL // ENSEMBL // RefSeq	Homo sapiens cDNA FLJ75548 complete cds, highly similar to Homo sapiens microfibrillar associated protein 5 (MFAP5), mRNA. // Homo sapiens cDNA FLJ54936 complete cds, highly similar to Microfibrillar-associated protein 5 precursor. // Homo sapiens cDNA, FLJ79456 complete cds, highly similar to Microfibrillar-associated protein 5 precursor. // Homo sapiens microfibrillar associated protein 5, mRNA…	chr12	-	8798540	8815433	---	---	---	GO:0001527 // GO:0001527 // GO:0001527 // GO:0001527 // GO:0001527 // GO:0001527 // GO:0001527 // GO:0001527 // GO:0001527 // GO:0001527 // GO:0001527	microfibril // microfibril // microfibril // microfibril // microfibril // microfibril // microfibril // microfibril // microfibril // microfibril // microfibril	inferred from electronic annotation // inferred from electronic annotation // inferred from electronic annotation // inferred from electronic annotation // inferred from electronic annotation // inferred from electronic annotation // inferred from electronic annotation // inferred from electronic annotation // inferred from electronic annotation // inferred from electronic annotation // inferred …	GO:0005201 // GO:0005201 // GO:0005201 // GO:0005201 // GO:0005201 // GO:0005201 // GO:0005201 // GO:0005201 // GO:0005201 // GO:0005201 // GO:0005201	extracellular matrix structural constituent // extracellular matrix structural constituent // extracellular matrix structural constituent // extracellular matrix structural constituent // extracellular matrix structural constituent // extracellular matrix structural constituent // extracellular matrix structural constituent // extracellular matrix structural constituent // extracellular matrix st…	traceable author statement // traceable author statement // traceable author statement // traceable author statement // traceable author statement // traceable author statement // traceable author statement // traceable author statement // traceable author statement // traceable author statement // traceable author statement	---	---	Pfam // Pfam // Pfam // Pfam // Pfam	IPR008673 // IPR008673 // IPR008673 // IPR008673 // IPR008673	Microfibril-associated glycoprotein // Microfibril-associated glycoprotein // Microfibril-associated glycoprotein // Microfibril-associated glycoprotein // Microfibril-associated glycoprotein	main
8092707	LEPREL1	leprecan-like 1	9.13959	4.62019	-4.5194	0.0436038	down	BC005029 // GENSCAN00000021815 // ENST00000319332 // ENST00000427335 // NM_018192 // NM_001134418	GenBank // ENSEMBL // ENSEMBL // ENSEMBL // RefSeq // RefSeq	Homo sapiens leprecan-like 1, mRNA (cDNA clone MGC:12594 IMAGE:4040181), complete cds. // cdna:genscan chromosome:GRCh37:3:189679496:189838520:-1 transcript_biotype:protein_coding // cdna:known chromosome:GRCh37:3:189674517:189838718:-1 gene:ENSG00000090530 gene_biotype:protein_coding transcript_biotype:protein_coding // cdna:putative chromosome:GRCh37:3:189674620:189840226:-1 gene:ENSG0000009053…	chr3	-	189674519	189840054	GO:0008285 // GO:0019511 // GO:0032963 // GO:0008285 // GO:0019511 // GO:0032963 // GO:0008285 // GO:0019511 // GO:0032963 // GO:0008285 // GO:0019511 // GO:0032963 // GO:0008285 // GO:0019511 // GO:0032963	negative regulation of cell proliferation // peptidyl-proline hydroxylation // collagen metabolic process // negative regulation of cell proliferation // peptidyl-proline hydroxylation // collagen metabolic process // negative regulation of cell proliferation // peptidyl-proline hydroxylation // collagen metabolic process // negative regulation of cell proliferation // peptidyl-proline hydroxylat…	inferred from direct assay // inferred from direct assay // inferred from direct assay // inferred from direct assay // inferred from direct assay // inferred from direct assay // inferred from direct assay // inferred from direct assay // inferred from direct assay // inferred from direct assay // inferred from direct assay // inferred from direct assay // inferred from direct assay // inferred …	GO:0005604 // GO:0005783 // GO:0005794 // GO:0005604 // GO:0005783 // GO:0005794 // GO:0005604 // GO:0005783 // GO:0005794 // GO:0005604 // GO:0005783 // GO:0005794 // GO:0005604 // GO:0005783 // GO:0005794	basement membrane // endoplasmic reticulum // Golgi apparatus // basement membrane // endoplasmic reticulum // Golgi apparatus // basement membrane // endoplasmic reticulum // Golgi apparatus // basement membrane // endoplasmic reticulum // Golgi apparatus // basement membrane // endoplasmic reticulum // Golgi apparatus	inferred from sequence or structural similarity // inferred from direct assay // inferred from direct assay // inferred from sequence or structural similarity // inferred from direct assay // inferred from direct assay // inferred from sequence or structural similarity // inferred from direct assay // inferred from direct assay // inferred from sequence or structural similarity // inferred from d…	GO:0005506 // GO:0016702 // GO:0019797 // GO:0031418 // GO:0005506 // GO:0016702 // GO:0019797 // GO:0031418 // GO:0005506 // GO:0016702 // GO:0019797 // GO:0031418 // GO:0005506 // GO:0016702 // GO:0019797 // GO:0031418 // GO:0005506 // GO:0016702 // GO:0019797 // GO:0031418	iron ion binding // oxidoreductase activity, acting on single donors with incorporation of molecular oxygen, incorporation of two atoms of oxygen // procollagen-proline 3-dioxygenase activity // L-ascorbic acid binding // iron ion binding // oxidoreductase activity, acting on single donors with incorporation of molecular oxygen, incorporation of two atoms of oxygen // procollagen-proline 3-dioxyg…	inferred from electronic annotation // inferred from electronic annotation // inferred from direct assay // inferred from electronic annotation // inferred from electronic annotation // inferred from electronic annotation // inferred from direct assay // inferred from electronic annotation // inferred from electronic annotation // inferred from electronic annotation // inferred from direct assay …	---	---	Pfam // Pfam	IPR005123 // IPR005123	Oxoglutarate/iron-dependent dioxygenase // Oxoglutarate/iron-dependent dioxygenase	main
8172425	SLC38A5	solute carrier family 38, member 5	7.12124	2.60354	-4.5177	0.0436552	down	AF276889 // BC019246 // GENSCAN00000041120 // ENST00000376876 // ENST00000376875 // ENST00000317669 // AF318358 // NM_033518	GenBank // GenBank // ENSEMBL // ENSEMBL // ENSEMBL // ENSEMBL // GenBank HTC // RefSeq	Homo sapiens amino acid transport system N2 (SN2) mRNA, complete cds. // Homo sapiens solute carrier family 38, member 5, mRNA (cDNA clone MGC:2498 IMAGE:3506044), complete cds. // cdna:genscan chromosome:GRCh37:X:48306118:48326311:-1 transcript_biotype:protein_coding // cdna:known chromosome:GRCh37:X:48316920:48328565:-1 gene:ENSG00000017483 gene_biotype:protein_coding transcript_biotype:protein…	chrX	-	48316920	48328565	GO:0006811 // GO:0006865 // GO:0055085 // GO:0006811 // GO:0006865 // GO:0055085 // GO:0006811 // GO:0006865 // GO:0055085 // GO:0006811 // GO:0006865 // GO:0055085 // GO:0006811 // GO:0006865 // GO:0055085 // GO:0006811 // GO:0006865 // GO:0055085 // GO:0006811 // GO:0006865 // GO:0055085	ion transport // amino acid transport // transmembrane transport // ion transport // amino acid transport // transmembrane transport // ion transport // amino acid transport // transmembrane transport // ion transport // amino acid transport // transmembrane transport // ion transport // amino acid transport // transmembrane transport // ion transport // amino acid transport // transmembrane tran…	traceable author statement // traceable author statement // traceable author statement // traceable author statement // traceable author statement // traceable author statement // traceable author statement // traceable author statement // traceable author statement // traceable author statement // traceable author statement // traceable author statement // traceable author statement // traceable…	GO:0005886 // GO:0016021 // GO:0005886 // GO:0016021 // GO:0005886 // GO:0016021 // GO:0005886 // GO:0016021 // GO:0005886 // GO:0016021 // GO:0005886 // GO:0016021 // GO:0005886 // GO:0016021	plasma membrane // integral to membrane // plasma membrane // integral to membrane // plasma membrane // integral to membrane // plasma membrane // integral to membrane // plasma membrane // integral to membrane // plasma membrane // integral to membrane // plasma membrane // integral to membrane	traceable author statement // inferred from electronic annotation // traceable author statement // inferred from electronic annotation // traceable author statement // inferred from electronic annotation // traceable author statement // inferred from electronic annotation // traceable author statement // inferred from electronic annotation // traceable author statement // inferred from electronic…	GO:0015187 // GO:0015187 // GO:0015187 // GO:0015187 // GO:0015187 // GO:0015187 // GO:0015187	glycine transmembrane transporter activity // glycine transmembrane transporter activity // glycine transmembrane transporter activity // glycine transmembrane transporter activity // glycine transmembrane transporter activity // glycine transmembrane transporter activity // glycine transmembrane transporter activity	inferred from electronic annotation // inferred from electronic annotation // inferred from electronic annotation // inferred from electronic annotation // inferred from electronic annotation // inferred from electronic annotation // inferred from electronic annotation	---	---	Pfam // Pfam // Pfam	IPR013057 // IPR013057 // IPR013057	Amino acid transporter, transmembrane // Amino acid transporter, transmembrane // Amino acid transporter, transmembrane	main
7971150	LHFP	lipoma HMGIC fusion partner	8.44567	3.9575	-4.48817	0.0445582	down	AF098807 // ENST00000379589 // NM_005780	GenBank // ENSEMBL // RefSeq	Homo sapiens lipoma HMGIC fusion partner (LHFP) mRNA, complete cds. // cdna:known chromosome:GRCh37:13:39917029:40177308:-1 gene:ENSG00000183722 gene_biotype:protein_coding transcript_biotype:protein_coding // Homo sapiens lipoma HMGIC fusion partner (LHFP), mRNA.	chr13	-	39917029	40177356	---	---	---	GO:0016021 // GO:0016021 // GO:0016021	integral to membrane // integral to membrane // integral to membrane	inferred from electronic annotation // inferred from electronic annotation // inferred from electronic annotation	GO:0003677 // GO:0003677 // GO:0003677	DNA binding // DNA binding // DNA binding	traceable author statement // traceable author statement // traceable author statement	---	---	Pfam	IPR019372	Lipoma HMGIC fusion partner-like protein	main
8021623	SERPINB7	serpin peptidase inhibitor, clade B (ovalbumin), member 7	7.43994	3.06156	-4.37838	0.0480812	down	AF027866 // ENST00000398019 // ENST00000336429 // ENST00000540675 // ENST00000546027 // NM_003784 // NM_001040147 // NM_001261830 // NM_001261831	GenBank // ENSEMBL // ENSEMBL // ENSEMBL // ENSEMBL // RefSeq // RefSeq // RefSeq // RefSeq	Homo sapiens megsin mRNA, complete cds. // cdna:known chromosome:GRCh37:18:61442644:61472604:1 gene:ENSG00000166396 gene_biotype:protein_coding transcript_biotype:protein_coding // cdna:known chromosome:GRCh37:18:61420277:61472603:1 gene:ENSG00000166396 gene_biotype:protein_coding transcript_biotype:protein_coding // cdna:known chromosome:GRCh37:18:61442655:61471909:1 gene:ENSG00000166396 gene_bi…	chr18	+	61420274	61472612	GO:0010951 // GO:0030162 // GO:0010951 // GO:0030162 // GO:0010951 // GO:0030162 // GO:0010951 // GO:0030162 // GO:0010951 // GO:0030162 // GO:0010951 // GO:0030162 // GO:0010951 // GO:0030162 // GO:0010951 // GO:0030162 // GO:0010951 // GO:0030162	negative regulation of endopeptidase activity // regulation of proteolysis // negative regulation of endopeptidase activity // regulation of proteolysis // negative regulation of endopeptidase activity // regulation of proteolysis // negative regulation of endopeptidase activity // regulation of proteolysis // negative regulation of endopeptidase activity // regulation of proteolysis // negative …	not recorded // not recorded // not recorded // not recorded // not recorded // not recorded // not recorded // not recorded // not recorded // not recorded // not recorded // not recorded // not recorded // not recorded // not recorded // not recorded // not recorded // not recorded	GO:0005737 // GO:0005737 // GO:0005737 // GO:0005737 // GO:0005737 // GO:0005737 // GO:0005737 // GO:0005737 // GO:0005737	cytoplasm // cytoplasm // cytoplasm // cytoplasm // cytoplasm // cytoplasm // cytoplasm // cytoplasm // cytoplasm	inferred from electronic annotation // inferred from electronic annotation // inferred from electronic annotation // inferred from electronic annotation // inferred from electronic annotation // inferred from electronic annotation // inferred from electronic annotation // inferred from electronic annotation // inferred from electronic annotation	GO:0004867 // GO:0004867 // GO:0004867 // GO:0004867 // GO:0004867 // GO:0004867 // GO:0004867 // GO:0004867 // GO:0004867	serine-type endopeptidase inhibitor activity // serine-type endopeptidase inhibitor activity // serine-type endopeptidase inhibitor activity // serine-type endopeptidase inhibitor activity // serine-type endopeptidase inhibitor activity // serine-type endopeptidase inhibitor activity // serine-type endopeptidase inhibitor activity // serine-type endopeptidase inhibitor activity // serine-type end…	not recorded // not recorded // not recorded // not recorded // not recorded // not recorded // not recorded // not recorded // not recorded	---	---	Pfam // Pfam // Pfam // Pfam	IPR023796 // IPR023796 // IPR023796 // IPR023796	Serpin domain // Serpin domain // Serpin domain // Serpin domain	main
7962000	PTHLH	parathyroid hormone-like hormone	8.25738	4.10685	-4.15053	0.0563076	down	J03580	GenBank	Human, parathyroid-like protein (associated with humoral hypercalcemia of malignancy) mRNA, complete cds.	chr12	-	28111017	28124922	GO:0001501 // GO:0001958 // GO:0002076 // GO:0007189 // GO:0007267 // GO:0007492 // GO:0007565 // GO:0008284 // GO:0008285 // GO:0008544 // GO:0010468 // GO:0016485 // GO:0030819 // GO:0030855 // GO:0032331 // GO:0043129 // GO:0043433 // GO:0046058 // GO:0048286 // GO:0060649 // GO:0060659	skeletal system development // endochondral ossification // osteoblast development // adenylate cyclase-activating G-protein coupled receptor signaling pathway // cell-cell signaling // endoderm development // female pregnancy // positive regulation of cell proliferation // negative regulation of cell proliferation // epidermis development // regulation of gene expression // protein processing //…	inferred from direct assay // inferred from electronic annotation // inferred from electronic annotation // inferred from direct assay // traceable author statement // inferred from electronic annotation // traceable author statement // inferred from electronic annotation // traceable author statement // traceable author statement // inferred from direct assay // inferred from electronic annotati…	GO:0005576 // GO:0005615 // GO:0005634 // GO:0005730 // GO:0005737 // GO:0005794	extracellular region // extracellular space // nucleus // nucleolus // cytoplasm // Golgi apparatus	traceable author statement // traceable author statement // inferred from direct assay // inferred from direct assay // inferred from direct assay // inferred from direct assay	GO:0005179 // GO:0051428	hormone activity // peptide hormone receptor binding	inferred from electronic annotation // inferred from direct assay	---	---	---	---	---	main
8099467	FGFBP1	fibroblast growth factor binding protein 1	7.19874	3.08133	-4.11741	0.057615	down	BC008910 // ENST00000382333 // ENST00000259988 // NM_005130	GenBank // ENSEMBL // ENSEMBL // RefSeq	Homo sapiens fibroblast growth factor binding protein 1, mRNA (cDNA clone MGC:15257 IMAGE:3689309), complete cds. // cdna:known chromosome:GRCh37:4:15937192:15940363:-1 gene:ENSG00000137440 gene_biotype:protein_coding transcript_biotype:protein_coding // cdna:known chromosome:GRCh37:4:15937195:15939971:-1 gene:ENSG00000137440 gene_biotype:protein_coding transcript_biotype:protein_coding // Homo s…	chr4	-	15937192	15940363	GO:0007165 // GO:0007267 // GO:0008284 // GO:0008285 // GO:0045743 // GO:0007165 // GO:0007267 // GO:0008284 // GO:0008285 // GO:0045743 // GO:0007165 // GO:0007267 // GO:0008284 // GO:0008285 // GO:0045743 // GO:0007165 // GO:0007267 // GO:0008284 // GO:0008285 // GO:0045743	signal transduction // cell-cell signaling // positive regulation of cell proliferation // negative regulation of cell proliferation // positive regulation of fibroblast growth factor receptor signaling pathway // signal transduction // cell-cell signaling // positive regulation of cell proliferation // negative regulation of cell proliferation // positive regulation of fibroblast growth factor r…	non-traceable author statement // inferred from electronic annotation // inferred from electronic annotation // traceable author statement // inferred from electronic annotation // non-traceable author statement // inferred from electronic annotation // inferred from electronic annotation // traceable author statement // inferred from electronic annotation // non-traceable author statement // inf…	GO:0005615 // GO:0005886 // GO:0009986 // GO:0005615 // GO:0005886 // GO:0009986 // GO:0005615 // GO:0005886 // GO:0009986 // GO:0005615 // GO:0005886 // GO:0009986	extracellular space // plasma membrane // cell surface // extracellular space // plasma membrane // cell surface // extracellular space // plasma membrane // cell surface // extracellular space // plasma membrane // cell surface	inferred from electronic annotation // inferred from electronic annotation // inferred from electronic annotation // inferred from electronic annotation // inferred from electronic annotation // inferred from electronic annotation // inferred from electronic annotation // inferred from electronic annotation // inferred from electronic annotation // inferred from electronic annotation // inferred …	GO:0005515 // GO:0008201 // GO:0017134 // GO:0005515 // GO:0008201 // GO:0017134 // GO:0005515 // GO:0008201 // GO:0017134 // GO:0005515 // GO:0008201 // GO:0017134	protein binding // heparin binding // fibroblast growth factor binding // protein binding // heparin binding // fibroblast growth factor binding // protein binding // heparin binding // fibroblast growth factor binding // protein binding // heparin binding // fibroblast growth factor binding	inferred from physical interaction // traceable author statement // inferred from electronic annotation // inferred from physical interaction // traceable author statement // inferred from electronic annotation // inferred from physical interaction // traceable author statement // inferred from electronic annotation // inferred from physical interaction // traceable author statement // inferred f…	---	---	Pfam // Pfam	IPR010510 // IPR010510	FGF binding 1 // FGF binding 1	main
8163257	LPAR1	lysophosphatidic acid receptor 1	7.08355	3.18618	-3.89737	0.0671079	down	BC036034 // ENST00000374431 // ENST00000374430 // ENST00000358883 // ENST00000449490 // NM_001401 // NM_057159	GenBank // ENSEMBL // ENSEMBL // ENSEMBL // ENSEMBL // RefSeq // RefSeq	Homo sapiens lysophosphatidic acid receptor 1, mRNA (cDNA clone MGC:33157 IMAGE:5272431), complete cds. // cdna:known chromosome:GRCh37:9:113635543:113800323:-1 gene:ENSG00000198121 gene_biotype:protein_coding transcript_biotype:protein_coding // cdna:known chromosome:GRCh37:9:113636058:113761746:-1 gene:ENSG00000198121 gene_biotype:protein_coding transcript_biotype:protein_coding // cdna:known c…	chr9	-	113635543	113800365	GO:0000187 // GO:0007186 // GO:0007202 // GO:0007204 // GO:0010977 // GO:0032060 // GO:0035025 // GO:0042552 // GO:0043065 // GO:0043123 // GO:0043410 // GO:0051482 // GO:0060999 // GO:0071453 // GO:0071673 // GO:0000187 // GO:0007186 // GO:0007202 // GO:0007204 // GO:0010977 // GO:0032060 // GO:0035025 // GO:0042552 // GO:0043065 // GO:0043123 // GO:0043410 // GO:0051482 // GO:0060999 // GO:0071…	activation of MAPK activity // G-protein coupled receptor signaling pathway // activation of phospholipase C activity // elevation of cytosolic calcium ion concentration // negative regulation of neuron projection development // bleb assembly // positive regulation of Rho protein signal transduction // myelination // positive regulation of apoptotic process // positive regulation of I-kappaB kina…	inferred from electronic annotation // traceable author statement // traceable author statement // traceable author statement // inferred from electronic annotation // inferred from electronic annotation // inferred from electronic annotation // inferred from electronic annotation // inferred from electronic annotation // inferred from expression pattern // inferred from electronic annotation // …	GO:0005737 // GO:0005886 // GO:0005886 // GO:0005887 // GO:0009986 // GO:0016021 // GO:0030139 // GO:0043197 // GO:0043198 // GO:0005737 // GO:0005886 // GO:0005886 // GO:0005887 // GO:0009986 // GO:0016021 // GO:0030139 // GO:0043197 // GO:0043198 // GO:0005737 // GO:0005886 // GO:0005886 // GO:0005887 // GO:0009986 // GO:0016021 // GO:0030139 // GO:0043197 // GO:0043198 // GO:0005737 // GO:0005…	cytoplasm // plasma membrane // plasma membrane // integral to plasma membrane // cell surface // integral to membrane // endocytic vesicle // dendritic spine // dendritic shaft // cytoplasm // plasma membrane // plasma membrane // integral to plasma membrane // cell surface // integral to membrane // endocytic vesicle // dendritic spine // dendritic shaft // cytoplasm // plasma membrane // plasm…	inferred from electronic annotation // inferred from electronic annotation // traceable author statement // traceable author statement // inferred from direct assay // inferred from electronic annotation // inferred from direct assay // inferred from electronic annotation // inferred from electronic annotation // inferred from electronic annotation // inferred from electronic annotation // tracea…	GO:0001965 // GO:0004930 // GO:0005515 // GO:0005543 // GO:0030165 // GO:0070915 // GO:0001965 // GO:0004930 // GO:0005515 // GO:0005543 // GO:0030165 // GO:0070915 // GO:0001965 // GO:0004930 // GO:0005515 // GO:0005543 // GO:0030165 // GO:0070915 // GO:0001965 // GO:0004930 // GO:0005515 // GO:0005543 // GO:0030165 // GO:0070915 // GO:0001965 // GO:0004930 // GO:0005515 // GO:0005543 // GO:0030…	G-protein alpha-subunit binding // G-protein coupled receptor activity // protein binding // phospholipid binding // PDZ domain binding // lysophosphatidic acid receptor activity // G-protein alpha-subunit binding // G-protein coupled receptor activity // protein binding // phospholipid binding // PDZ domain binding // lysophosphatidic acid receptor activity // G-protein alpha-subunit binding // …	inferred from electronic annotation // traceable author statement // inferred from physical interaction // inferred from electronic annotation // inferred from electronic annotation // inferred from electronic annotation // inferred from electronic annotation // traceable author statement // inferred from physical interaction // inferred from electronic annotation // inferred from electronic anno…	GenMAPP // GenMAPP // GenMAPP // GenMAPP // GenMAPP // GenMAPP	Small_ligand_GPCRs // Smooth_muscle_contraction // Small_ligand_GPCRs // Smooth_muscle_contraction // Small_ligand_GPCRs // Smooth_muscle_contraction	Pfam // Pfam // Pfam // Pfam	IPR000276 // IPR000276 // IPR000276 // IPR000276	GPCR, rhodopsin-like, 7TM // GPCR, rhodopsin-like, 7TM // GPCR, rhodopsin-like, 7TM // GPCR, rhodopsin-like, 7TM	main
8171172	MXRA5	matrix-remodelling associated 5	6.64981	2.79907	-3.85075	0.0693121	down	AF245505	GenBank	Homo sapiens adlican mRNA, complete cds.	chrX	-	3226606	3264682	---	---	---	GO:0005576	extracellular region	inferred from electronic annotation	---	---	---	---	---	---	---	---	main
8015323	KRT13	keratin 13	7.06186	3.31462	-3.74723	0.0744681	down	AK223077 // ENST00000246635 // ENST00000336861 // ENST00000468313 // NM_153490 // NM_002274	GenBank // ENSEMBL // ENSEMBL // ENSEMBL // RefSeq // RefSeq	Homo sapiens mRNA for keratin 13 isoform a variant, clone: KAT02783. // cdna:known chromosome:GRCh37:17:39657233:39661849:-1 gene:ENSG00000171401 gene_biotype:protein_coding transcript_biotype:protein_coding // cdna:known chromosome:GRCh37:17:39657233:39661849:-1 gene:ENSG00000171401 gene_biotype:protein_coding transcript_biotype:protein_coding // cdna:known chromosome:GRCh37:17:39657242:39661849…	chr17	-	39657233	39661865	GO:0008544 // GO:0009314 // GO:0043587 // GO:0071300 // GO:0008544 // GO:0009314 // GO:0043587 // GO:0071300 // GO:0008544 // GO:0009314 // GO:0043587 // GO:0071300 // GO:0008544 // GO:0009314 // GO:0043587 // GO:0071300 // GO:0008544 // GO:0009314 // GO:0043587 // GO:0071300 // GO:0008544 // GO:0009314 // GO:0043587 // GO:0071300	epidermis development // response to radiation // tongue morphogenesis // cellular response to retinoic acid // epidermis development // response to radiation // tongue morphogenesis // cellular response to retinoic acid // epidermis development // response to radiation // tongue morphogenesis // cellular response to retinoic acid // epidermis development // response to radiation // tongue morpho…	traceable author statement // inferred from electronic annotation // inferred from electronic annotation // inferred from electronic annotation // traceable author statement // inferred from electronic annotation // inferred from electronic annotation // inferred from electronic annotation // traceable author statement // inferred from electronic annotation // inferred from electronic annotation …	GO:0045095 // GO:0045095 // GO:0045095 // GO:0045095 // GO:0045095 // GO:0045095	keratin filament // keratin filament // keratin filament // keratin filament // keratin filament // keratin filament	inferred from direct assay // inferred from direct assay // inferred from direct assay // inferred from direct assay // inferred from direct assay // inferred from direct assay	GO:0005198 // GO:0005198 // GO:0005198 // GO:0005198 // GO:0005198 // GO:0005198	structural molecule activity // structural molecule activity // structural molecule activity // structural molecule activity // structural molecule activity // structural molecule activity	inferred from electronic annotation // inferred from electronic annotation // inferred from electronic annotation // inferred from electronic annotation // inferred from electronic annotation // inferred from electronic annotation	---	---	Pfam // Pfam	IPR016044 // IPR016044	Filament // Filament	main
8145766	NRG1	neuregulin 1	6.53935	2.79907	-3.74028	0.0748277	down	AF176921	GenBank HTC	Homo sapiens MSTP131 (MST131) mRNA, complete cds.	chr8	+	32623643	32625384	GO:0006916 // GO:0007154 // GO:0007169 // GO:0007171 // GO:0007171 // GO:0007171 // GO:0007219 // GO:0007399 // GO:0008283 // GO:0009790 // GO:0010667 // GO:0014032 // GO:0030307 // GO:0030879 // GO:0042060 // GO:0042060 // GO:0043496 // GO:0043497 // GO:0043624 // GO:0045785 // GO:0045892 // GO:0051048 // GO:0051155 // GO:0055007 // GO:0055012 // GO:0060045 // GO:0061098	anti-apoptosis // cell communication // transmembrane receptor protein tyrosine kinase signaling pathway // activation of transmembrane receptor protein tyrosine kinase activity // activation of transmembrane receptor protein tyrosine kinase activity // activation of transmembrane receptor protein tyrosine kinase activity // Notch signaling pathway // nervous system development // cell proliferat…	inferred from direct assay // traceable author statement // inferred from direct assay // inferred by curator // inferred from direct assay // non-traceable author statement // inferred from sequence or structural similarity // traceable author statement // inferred from direct assay // inferred from electronic annotation // inferred from direct assay // traceable author statement // inferred fro…	GO:0005576 // GO:0005576 // GO:0005615 // GO:0005634 // GO:0005886 // GO:0016020 // GO:0016021 // GO:0016324	extracellular region // extracellular region // extracellular space // nucleus // plasma membrane // membrane // integral to membrane // apical plasma membrane	non-traceable author statement // traceable author statement // inferred from direct assay // inferred from electronic annotation // inferred from electronic annotation // non-traceable author statement // inferred from electronic annotation // inferred from direct assay	GO:0003712 // GO:0005102 // GO:0005125 // GO:0005515 // GO:0008083 // GO:0008083 // GO:0030296 // GO:0030297 // GO:0030297 // GO:0030971 // GO:0043125 // GO:0043125	transcription cofactor activity // receptor binding // cytokine activity // protein binding // growth factor activity // growth factor activity // protein tyrosine kinase activator activity // transmembrane receptor protein tyrosine kinase activator activity // transmembrane receptor protein tyrosine kinase activator activity // receptor tyrosine kinase binding // ErbB-3 class receptor binding //…	inferred from direct assay // inferred from physical interaction // traceable author statement // inferred from physical interaction // inferred from direct assay // non-traceable author statement // inferred from direct assay // inferred by curator // non-traceable author statement // non-traceable author statement // inferred from direct assay // inferred from physical interaction	---	---	---	---	---	main
7948229	SLC43A3	solute carrier family 43, member 3	8.70455	4.96454	-3.74001	0.0748419	down	AB028927 // ENST00000395123 // ENST00000395124 // ENST00000352187 // ENST00000529554 // ENST00000530005 // NM_014096 // NM_017611 // NM_199329	GenBank // ENSEMBL // ENSEMBL // ENSEMBL // ENSEMBL // ENSEMBL // RefSeq // RefSeq // RefSeq	Homo sapiens mRNA for FOAP-13, complete cds. // cdna:known chromosome:GRCh37:11:57174427:57194418:-1 gene:ENSG00000134802 gene_biotype:protein_coding transcript_biotype:protein_coding // cdna:known chromosome:GRCh37:11:57174429:57194594:-1 gene:ENSG00000134802 gene_biotype:protein_coding transcript_biotype:protein_coding // cdna:known chromosome:GRCh37:11:57174429:57195053:-1 gene:ENSG00000134802…	chr11	-	57174427	57195053	GO:0055085 // GO:0055085 // GO:0055085 // GO:0055085 // GO:0055085 // GO:0055085 // GO:0055085 // GO:0055085 // GO:0055085	transmembrane transport // transmembrane transport // transmembrane transport // transmembrane transport // transmembrane transport // transmembrane transport // transmembrane transport // transmembrane transport // transmembrane transport	inferred from electronic annotation // inferred from electronic annotation // inferred from electronic annotation // inferred from electronic annotation // inferred from electronic annotation // inferred from electronic annotation // inferred from electronic annotation // inferred from electronic annotation // inferred from electronic annotation	GO:0016021 // GO:0016021 // GO:0016021 // GO:0016021 // GO:0016021 // GO:0016021 // GO:0016021 // GO:0016021 // GO:0016021	integral to membrane // integral to membrane // integral to membrane // integral to membrane // integral to membrane // integral to membrane // integral to membrane // integral to membrane // integral to membrane	inferred from electronic annotation // inferred from electronic annotation // inferred from electronic annotation // inferred from electronic annotation // inferred from electronic annotation // inferred from electronic annotation // inferred from electronic annotation // inferred from electronic annotation // inferred from electronic annotation	---	---	---	---	---	Pfam // Pfam // Pfam // Pfam	IPR011701 // IPR011701 // IPR011701 // IPR011701	Major facilitator superfamily // Major facilitator superfamily // Major facilitator superfamily // Major facilitator superfamily	main
8038670	KLK5	kallikrein-related peptidase 5	6.9651	3.25884	-3.70626	0.0766135	down	AY359010 // ENST00000336334 // ENST00000391809 // NM_012427 // NM_001077491 // NM_001077492	GenBank // ENSEMBL // ENSEMBL // RefSeq // RefSeq // RefSeq	Homo sapiens clone DNA59767 KLK5 (UNQ570) mRNA, complete cds. // cdna:known chromosome:GRCh37:19:51446561:51456344:-1 gene:ENSG00000167754 gene_biotype:protein_coding transcript_biotype:protein_coding // cdna:known chromosome:GRCh37:19:51446561:51456344:-1 gene:ENSG00000167754 gene_biotype:protein_coding transcript_biotype:protein_coding // Homo sapiens kallikrein-related peptidase 5 (KLK5), tran…	chr19	-	51446559	51456344	GO:0006508 // GO:0008544 // GO:0045745 // GO:0006508 // GO:0008544 // GO:0045745 // GO:0006508 // GO:0008544 // GO:0045745 // GO:0006508 // GO:0008544 // GO:0045745 // GO:0006508 // GO:0008544 // GO:0045745 // GO:0006508 // GO:0008544 // GO:0045745	proteolysis // epidermis development // positive regulation of G-protein coupled receptor protein signaling pathway // proteolysis // epidermis development // positive regulation of G-protein coupled receptor protein signaling pathway // proteolysis // epidermis development // positive regulation of G-protein coupled receptor protein signaling pathway // proteolysis // epidermis development // po…	non-traceable author statement // traceable author statement // inferred from direct assay // non-traceable author statement // traceable author statement // inferred from direct assay // non-traceable author statement // traceable author statement // inferred from direct assay // non-traceable author statement // traceable author statement // inferred from direct assay // non-traceable author st…	GO:0005576 // GO:0005615 // GO:0005576 // GO:0005615 // GO:0005576 // GO:0005615 // GO:0005576 // GO:0005615 // GO:0005576 // GO:0005615 // GO:0005576 // GO:0005615	extracellular region // extracellular space // extracellular region // extracellular space // extracellular region // extracellular space // extracellular region // extracellular space // extracellular region // extracellular space // extracellular region // extracellular space	non-traceable author statement // traceable author statement // non-traceable author statement // traceable author statement // non-traceable author statement // traceable author statement // non-traceable author statement // traceable author statement // non-traceable author statement // traceable author statement // non-traceable author statement // traceable author statement	GO:0004252 // GO:0004252 // GO:0005515 // GO:0008233 // GO:0008236 // GO:0004252 // GO:0004252 // GO:0005515 // GO:0008233 // GO:0008236 // GO:0004252 // GO:0004252 // GO:0005515 // GO:0008233 // GO:0008236 // GO:0004252 // GO:0004252 // GO:0005515 // GO:0008233 // GO:0008236 // GO:0004252 // GO:0004252 // GO:0005515 // GO:0008233 // GO:0008236 // GO:0004252 // GO:0004252 // GO:0005515 // GO:0008…	serine-type endopeptidase activity // serine-type endopeptidase activity // protein binding // peptidase activity // serine-type peptidase activity // serine-type endopeptidase activity // serine-type endopeptidase activity // protein binding // peptidase activity // serine-type peptidase activity // serine-type endopeptidase activity // serine-type endopeptidase activity // protein binding // pe…	inferred from direct assay // non-traceable author statement // inferred from physical interaction // traceable author statement // traceable author statement // inferred from direct assay // non-traceable author statement // inferred from physical interaction // traceable author statement // traceable author statement // inferred from direct assay // non-traceable author statement // inferred fr…	---	---	Pfam // Pfam	IPR001254 // IPR001254	Peptidase S1/S6, chymotrypsin/Hap // Peptidase S1/S6, chymotrypsin/Hap	main
8015349	KRT19	keratin 19	10.5555	6.91418	-3.64131	0.0801411	down	BC010409 // ENST00000361566 // NM_002276	GenBank // ENSEMBL // RefSeq	Homo sapiens keratin 19, mRNA (cDNA clone MGC:15366 IMAGE:3689178), complete cds. // cdna:known chromosome:GRCh37:17:39679869:39684560:-1 gene:ENSG00000171345 gene_biotype:protein_coding transcript_biotype:protein_coding // Homo sapiens keratin 19 (KRT19), mRNA.	chr17	-	39679869	39684634	GO:0043627 // GO:0044419 // GO:0045214 // GO:0060706 // GO:0043627 // GO:0044419 // GO:0045214 // GO:0060706 // GO:0043627 // GO:0044419 // GO:0045214 // GO:0060706	response to estrogen stimulus // interspecies interaction between organisms // sarcomere organization // cell differentiation involved in embryonic placenta development // response to estrogen stimulus // interspecies interaction between organisms // sarcomere organization // cell differentiation involved in embryonic placenta development // response to estrogen stimulus // interspecies interacti…	inferred from expression pattern // inferred from electronic annotation // inferred from direct assay // inferred from electronic annotation // inferred from expression pattern // inferred from electronic annotation // inferred from direct assay // inferred from electronic annotation // inferred from expression pattern // inferred from electronic annotation // inferred from direct assay // inferr…	GO:0005882 // GO:0016010 // GO:0030018 // GO:0042383 // GO:0043034 // GO:0071944 // GO:0005882 // GO:0016010 // GO:0030018 // GO:0042383 // GO:0043034 // GO:0071944 // GO:0005882 // GO:0016010 // GO:0030018 // GO:0042383 // GO:0043034 // GO:0071944	intermediate filament // dystrophin-associated glycoprotein complex // Z disc // sarcolemma // costamere // cell periphery // intermediate filament // dystrophin-associated glycoprotein complex // Z disc // sarcolemma // costamere // cell periphery // intermediate filament // dystrophin-associated glycoprotein complex // Z disc // sarcolemma // costamere // cell periphery	inferred from electronic annotation // inferred from electronic annotation // inferred from electronic annotation // inferred from electronic annotation // inferred from direct assay // inferred from direct assay // inferred from electronic annotation // inferred from electronic annotation // inferred from electronic annotation // inferred from electronic annotation // inferred from direct assay …	GO:0005200 // GO:0005515 // GO:0008307 // GO:0005200 // GO:0005515 // GO:0008307 // GO:0005200 // GO:0005515 // GO:0008307	structural constituent of cytoskeleton // protein binding // structural constituent of muscle // structural constituent of cytoskeleton // protein binding // structural constituent of muscle // structural constituent of cytoskeleton // protein binding // structural constituent of muscle	traceable author statement // inferred from physical interaction // inferred from direct assay // traceable author statement // inferred from physical interaction // inferred from direct assay // traceable author statement // inferred from physical interaction // inferred from direct assay	---	---	Pfam	IPR016044	Filament	main
8020762	DSG3	desmoglein 3	8.10996	4.48699	-3.62296	0.081167	down	M76482 // ENST00000257189 // NM_001944	GenBank // ENSEMBL // RefSeq	Human 130-kD pemphigus vulgaris antigen mRNA, complete cds. // cdna:known chromosome:GRCh37:18:29027758:29058665:1 gene:ENSG00000134757 gene_biotype:protein_coding transcript_biotype:protein_coding // Homo sapiens desmoglein 3 (DSG3), mRNA.	chr18	+	29027758	29056476	GO:0006915 // GO:0006921 // GO:0007156 // GO:0006915 // GO:0006921 // GO:0007156 // GO:0006915 // GO:0006921 // GO:0007156	apoptotic process // cellular component disassembly involved in apoptotic process // homophilic cell adhesion // apoptotic process // cellular component disassembly involved in apoptotic process // homophilic cell adhesion // apoptotic process // cellular component disassembly involved in apoptotic process // homophilic cell adhesion	traceable author statement // traceable author statement // inferred from electronic annotation // traceable author statement // traceable author statement // inferred from electronic annotation // traceable author statement // traceable author statement // inferred from electronic annotation	GO:0005829 // GO:0005886 // GO:0016021 // GO:0030057 // GO:0005829 // GO:0005886 // GO:0016021 // GO:0030057 // GO:0005829 // GO:0005886 // GO:0016021 // GO:0030057	cytosol // plasma membrane // integral to membrane // desmosome // cytosol // plasma membrane // integral to membrane // desmosome // cytosol // plasma membrane // integral to membrane // desmosome	traceable author statement // traceable author statement // inferred from electronic annotation // inferred from electronic annotation // traceable author statement // traceable author statement // inferred from electronic annotation // inferred from electronic annotation // traceable author statement // traceable author statement // inferred from electronic annotation // inferred from electronic…	GO:0005509 // GO:0005509 // GO:0005509	calcium ion binding // calcium ion binding // calcium ion binding	inferred from electronic annotation // inferred from electronic annotation // inferred from electronic annotation	---	---	Pfam // Pfam	IPR000233 // IPR002126	Cadherin, cytoplasmic domain // Cadherin	main
8006433	CCL2	chemokine (C-C motif) ligand 2	7.2217	3.60916	-3.61254	0.0817555	down	BC009716 // ENST00000225831 // NM_002982	GenBank // ENSEMBL // RefSeq	Homo sapiens chemokine (C-C motif) ligand 2, mRNA (cDNA clone MGC:9434 IMAGE:3901489), complete cds. // cdna:known chromosome:GRCh37:17:32582313:32584222:1 gene:ENSG00000108691 gene_biotype:protein_coding transcript_biotype:protein_coding // Homo sapiens chemokine (C-C motif) ligand 2 (CCL2), mRNA.	chr17	+	32582296	32584222	GO:0000165 // GO:0001525 // GO:0001666 // GO:0001938 // GO:0002548 // GO:0006468 // GO:0006874 // GO:0006916 // GO:0006935 // GO:0006954 // GO:0006959 // GO:0006987 // GO:0007010 // GO:0007155 // GO:0007165 // GO:0007166 // GO:0007179 // GO:0007186 // GO:0007187 // GO:0007259 // GO:0007568 // GO:0008360 // GO:0009408 // GO:0009612 // GO:0009617 // GO:0009887 // GO:0010332 // GO:0010574 // GO:0010…	MAPK cascade // angiogenesis // response to hypoxia // positive regulation of endothelial cell proliferation // monocyte chemotaxis // protein phosphorylation // cellular calcium ion homeostasis // anti-apoptosis // chemotaxis // inflammatory response // humoral immune response // activation of signaling protein activity involved in unfolded protein response // cytoskeleton organization // cell a…	inferred from mutant phenotype // traceable author statement // inferred from electronic annotation // inferred from electronic annotation // inferred from direct assay // traceable author statement // inferred from electronic annotation // inferred from direct assay // traceable author statement // inferred from direct assay // traceable author statement // traceable author statement // inferred…	GO:0005576 // GO:0005576 // GO:0005615 // GO:0005737 // GO:0043025 // GO:0005576 // GO:0005576 // GO:0005615 // GO:0005737 // GO:0043025 // GO:0005576 // GO:0005576 // GO:0005615 // GO:0005737 // GO:0043025	extracellular region // extracellular region // extracellular space // cytoplasm // neuronal cell body // extracellular region // extracellular region // extracellular space // cytoplasm // neuronal cell body // extracellular region // extracellular region // extracellular space // cytoplasm // neuronal cell body	inferred from direct assay // traceable author statement // inferred from electronic annotation // inferred from electronic annotation // inferred from electronic annotation // inferred from direct assay // traceable author statement // inferred from electronic annotation // inferred from electronic annotation // inferred from electronic annotation // inferred from direct assay // traceable autho…	GO:0004672 // GO:0005102 // GO:0008009 // GO:0008201 // GO:0031727 // GO:0031727 // GO:0004672 // GO:0005102 // GO:0008009 // GO:0008201 // GO:0031727 // GO:0031727 // GO:0004672 // GO:0005102 // GO:0008009 // GO:0008201 // GO:0031727 // GO:0031727	protein kinase activity // receptor binding // chemokine activity // heparin binding // CCR2 chemokine receptor binding // CCR2 chemokine receptor binding // protein kinase activity // receptor binding // chemokine activity // heparin binding // CCR2 chemokine receptor binding // CCR2 chemokine receptor binding // protein kinase activity // receptor binding // chemokine activity // heparin bindin…	traceable author statement // traceable author statement // inferred from electronic annotation // inferred from electronic annotation // inferred from sequence or structural similarity // traceable author statement // traceable author statement // traceable author statement // inferred from electronic annotation // inferred from electronic annotation // inferred from sequence or structural simil…	---	---	Pfam	IPR001811	Chemokine interleukin-8-like domain	main
8007561	G6PC3	glucose 6 phosphatase, catalytic, 3	7.81204	4.20746	-3.60458	0.082208	down	BC021574 // ENST00000269097 // NR_028582 // NR_028581 // NM_138387	GenBank // ENSEMBL // RefSeq // RefSeq // RefSeq	Homo sapiens glucose 6 phosphatase, catalytic, 3, mRNA (cDNA clone MGC:31975 IMAGE:4842511), complete cds. // cdna:known chromosome:GRCh37:17:42148098:42153711:1 gene:ENSG00000141349 gene_biotype:protein_coding transcript_biotype:protein_coding // Homo sapiens glucose 6 phosphatase, catalytic, 3 (G6PC3), transcript variant 2, non-coding RNA. // Homo sapiens glucose 6 phosphatase, catalytic, 3 (G6…	chr17	+	42148118	42153712	GO:0005975 // GO:0006094 // GO:0008645 // GO:0015758 // GO:0015760 // GO:0044281 // GO:0051156 // GO:0055085 // GO:0005975 // GO:0006094 // GO:0008645 // GO:0015758 // GO:0015760 // GO:0044281 // GO:0051156 // GO:0055085 // GO:0005975 // GO:0006094 // GO:0008645 // GO:0015758 // GO:0015760 // GO:0044281 // GO:0051156 // GO:0055085 // GO:0005975 // GO:0006094 // GO:0008645 // GO:0015758 // GO:0015…	carbohydrate metabolic process // gluconeogenesis // hexose transport // glucose transport // glucose-6-phosphate transport // small molecule metabolic process // glucose 6-phosphate metabolic process // transmembrane transport // carbohydrate metabolic process // gluconeogenesis // hexose transport // glucose transport // glucose-6-phosphate transport // small molecule metabolic process // gluco…	traceable author statement // inferred from electronic annotation // traceable author statement // traceable author statement // inferred from electronic annotation // traceable author statement // inferred from electronic annotation // traceable author statement // traceable author statement // inferred from electronic annotation // traceable author statement // traceable author statement // inf…	GO:0005789 // GO:0016021 // GO:0005789 // GO:0016021 // GO:0005789 // GO:0016021 // GO:0005789 // GO:0016021 // GO:0005789 // GO:0016021	endoplasmic reticulum membrane // integral to membrane // endoplasmic reticulum membrane // integral to membrane // endoplasmic reticulum membrane // integral to membrane // endoplasmic reticulum membrane // integral to membrane // endoplasmic reticulum membrane // integral to membrane	traceable author statement // inferred from electronic annotation // traceable author statement // inferred from electronic annotation // traceable author statement // inferred from electronic annotation // traceable author statement // inferred from electronic annotation // traceable author statement // inferred from electronic annotation	GO:0004346 // GO:0004346 // GO:0004346 // GO:0004346 // GO:0004346	glucose-6-phosphatase activity // glucose-6-phosphatase activity // glucose-6-phosphatase activity // glucose-6-phosphatase activity // glucose-6-phosphatase activity	inferred from electronic annotation // inferred from electronic annotation // inferred from electronic annotation // inferred from electronic annotation // inferred from electronic annotation	---	---	Pfam	IPR000326	Phosphatidic acid phosphatase type 2/haloperoxidase	main
8112980	EDIL3	EGF-like repeats and discoidin I-like domains 3	6.81567	3.23915	-3.57652	0.0838224	down	U70312 // ENST00000296591 // ENST00000380138 // NM_005711	GenBank // ENSEMBL // ENSEMBL // RefSeq	Homo sapiens integrin binding protein Del-1 (Del1) mRNA, complete cds. // cdna:known chromosome:GRCh37:5:83236373:83680611:-1 gene:ENSG00000164176 gene_biotype:protein_coding transcript_biotype:protein_coding // cdna:known chromosome:GRCh37:5:83236419:83680204:-1 gene:ENSG00000164176 gene_biotype:protein_coding transcript_biotype:protein_coding // Homo sapiens EGF-like repeats and discoidin I-lik…	chr5	-	83236373	83680611	GO:0007155 // GO:0007275 // GO:0010811 // GO:0007155 // GO:0007275 // GO:0010811 // GO:0007155 // GO:0007275 // GO:0010811 // GO:0007155 // GO:0007275 // GO:0010811	cell adhesion // multicellular organismal development // positive regulation of cell-substrate adhesion // cell adhesion // multicellular organismal development // positive regulation of cell-substrate adhesion // cell adhesion // multicellular organismal development // positive regulation of cell-substrate adhesion // cell adhesion // multicellular organismal development // positive regulation o…	inferred from electronic annotation // inferred from electronic annotation // inferred from electronic annotation // inferred from electronic annotation // inferred from electronic annotation // inferred from electronic annotation // inferred from electronic annotation // inferred from electronic annotation // inferred from electronic annotation // inferred from electronic annotation // inferred …	GO:0005576 // GO:0005576 // GO:0005576 // GO:0005576	extracellular region // extracellular region // extracellular region // extracellular region	inferred from electronic annotation // inferred from electronic annotation // inferred from electronic annotation // inferred from electronic annotation	GO:0005178 // GO:0005509 // GO:0005178 // GO:0005509 // GO:0005178 // GO:0005509 // GO:0005178 // GO:0005509	integrin binding // calcium ion binding // integrin binding // calcium ion binding // integrin binding // calcium ion binding // integrin binding // calcium ion binding	traceable author statement // inferred from electronic annotation // traceable author statement // inferred from electronic annotation // traceable author statement // inferred from electronic annotation // traceable author statement // inferred from electronic annotation	---	---	Pfam // Pfam // Pfam // Pfam // Pfam // Pfam	IPR000421 // IPR006209 // IPR013111 // IPR000421 // IPR006209 // IPR013111	Coagulation factor 5/8 C-terminal type domain // EGF-like domain // EGF, extracellular // Coagulation factor 5/8 C-terminal type domain // EGF-like domain // EGF, extracellular	main
8044574	IL1RN	interleukin 1 receptor antagonist	6.26078	2.69477	-3.56601	0.0844352	down	BC068441 // ENST00000409052 // ENST00000361779 // ENST00000259206 // ENST00000354115 // ENST00000409930 // NM_000577 // NM_173841 // NM_173843 // NM_173842	GenBank // ENSEMBL // ENSEMBL // ENSEMBL // ENSEMBL // ENSEMBL // RefSeq // RefSeq // RefSeq // RefSeq	Homo sapiens interleukin 1 receptor antagonist, mRNA (cDNA clone IMAGE:5270437), partial cds. // cdna:novel chromosome:GRCh37:2:113868693:113891590:1 gene:ENSG00000136689 gene_biotype:protein_coding transcript_biotype:protein_coding // cdna:novel chromosome:GRCh37:2:113875470:113891593:1 gene:ENSG00000136689 gene_biotype:protein_coding transcript_biotype:protein_coding // cdna:known chromosome:GR…	chr2	+	113875470	113891593	GO:0001960 // GO:0001960 // GO:0006953 // GO:0006955 // GO:0034115 // GO:0051384 // GO:2000660 // GO:0001960 // GO:0001960 // GO:0006953 // GO:0006955 // GO:0034115 // GO:0051384 // GO:2000660 // GO:0001960 // GO:0001960 // GO:0006953 // GO:0006955 // GO:0034115 // GO:0051384 // GO:2000660 // GO:0001960 // GO:0001960 // GO:0006953 // GO:0006955 // GO:0034115 // GO:0051384 // GO:2000660 // GO:0001…	negative regulation of cytokine-mediated signaling pathway // negative regulation of cytokine-mediated signaling pathway // acute-phase response // immune response // negative regulation of heterotypic cell-cell adhesion // response to glucocorticoid stimulus // negative regulation of interleukin-1-mediated signaling pathway // negative regulation of cytokine-mediated signaling pathway // negativ…	inferred from direct assay // traceable author statement // inferred from direct assay // non-traceable author statement // inferred from direct assay // inferred from direct assay // inferred from direct assay // inferred from direct assay // traceable author statement // inferred from direct assay // non-traceable author statement // inferred from direct assay // inferred from direct assay // i…	GO:0005615 // GO:0005622 // GO:0005634 // GO:0005737 // GO:0005813 // GO:0005886 // GO:0005615 // GO:0005622 // GO:0005634 // GO:0005737 // GO:0005813 // GO:0005886 // GO:0005615 // GO:0005622 // GO:0005634 // GO:0005737 // GO:0005813 // GO:0005886 // GO:0005615 // GO:0005622 // GO:0005634 // GO:0005737 // GO:0005813 // GO:0005886 // GO:0005615 // GO:0005622 // GO:0005634 // GO:0005737 // GO:0005…	extracellular space // intracellular // nucleus // cytoplasm // centrosome // plasma membrane // extracellular space // intracellular // nucleus // cytoplasm // centrosome // plasma membrane // extracellular space // intracellular // nucleus // cytoplasm // centrosome // plasma membrane // extracellular space // intracellular // nucleus // cytoplasm // centrosome // plasma membrane // extracellul…	inferred from direct assay // non-traceable author statement // inferred from direct assay // inferred from direct assay // inferred from direct assay // traceable author statement // inferred from direct assay // non-traceable author statement // inferred from direct assay // inferred from direct assay // inferred from direct assay // traceable author statement // inferred from direct assay // n…	GO:0005149 // GO:0005150 // GO:0005151 // GO:0005152 // GO:0005152 // GO:0045352 // GO:0045353 // GO:0005149 // GO:0005150 // GO:0005151 // GO:0005152 // GO:0005152 // GO:0045352 // GO:0045353 // GO:0005149 // GO:0005150 // GO:0005151 // GO:0005152 // GO:0005152 // GO:0045352 // GO:0045353 // GO:0005149 // GO:0005150 // GO:0005151 // GO:0005152 // GO:0005152 // GO:0045352 // GO:0045353 // GO:0005…	interleukin-1 receptor binding // interleukin-1, Type I receptor binding // interleukin-1, Type II receptor binding // interleukin-1 receptor antagonist activity // interleukin-1 receptor antagonist activity // interleukin-1 Type I receptor antagonist activity // interleukin-1 Type II receptor antagonist activity // interleukin-1 receptor binding // interleukin-1, Type I receptor binding // inter…	inferred from direct assay // inferred from physical interaction // inferred from physical interaction // inferred from direct assay // traceable author statement // inferred from direct assay // inferred from direct assay // inferred from direct assay // inferred from physical interaction // inferred from physical interaction // inferred from direct assay // traceable author statement // inferre…	---	---	Pfam // Pfam // Pfam // Pfam // Pfam	IPR000975 // IPR000975 // IPR000975 // IPR000975 // IPR000975	Interleukin-1 // Interleukin-1 // Interleukin-1 // Interleukin-1 // Interleukin-1	main
7953200	CCND2	cyclin D2	8.07058	4.63644	-3.43415	0.0925165	down	D13639 // ENST00000261254 // NM_001759	GenBank // ENSEMBL // RefSeq	Homo sapiens KIAK0002 mRNA, complete cds. // cdna:known chromosome:GRCh37:12:4382938:4414516:1 gene:ENSG00000118971 gene_biotype:protein_coding transcript_biotype:protein_coding // Homo sapiens cyclin D2 (CCND2), mRNA.	chr12	+	4382938	4414516	GO:0001541 // GO:0001889 // GO:0001934 // GO:0007049 // GO:0007283 // GO:0014070 // GO:0032355 // GO:0032869 // GO:0033574 // GO:0045471 // GO:0045664 // GO:0045737 // GO:0050679 // GO:0051301 // GO:0051591 // GO:0001541 // GO:0001889 // GO:0001934 // GO:0007049 // GO:0007283 // GO:0014070 // GO:0032355 // GO:0032869 // GO:0033574 // GO:0045471 // GO:0045664 // GO:0045737 // GO:0050679 // GO:0051…	ovarian follicle development // liver development // positive regulation of protein phosphorylation // cell cycle // spermatogenesis // response to organic cyclic compound // response to estradiol stimulus // cellular response to insulin stimulus // response to testosterone stimulus // response to ethanol // regulation of neuron differentiation // positive regulation of cyclin-dependent protein k…	inferred from electronic annotation // inferred from electronic annotation // inferred from direct assay // inferred from electronic annotation // inferred from electronic annotation // inferred from electronic annotation // inferred from electronic annotation // inferred from electronic annotation // inferred from electronic annotation // inferred from electronic annotation // inferred from elec…	GO:0000307 // GO:0000785 // GO:0005634 // GO:0005730 // GO:0005829 // GO:0031965 // GO:0000307 // GO:0000785 // GO:0005634 // GO:0005730 // GO:0005829 // GO:0031965 // GO:0000307 // GO:0000785 // GO:0005634 // GO:0005730 // GO:0005829 // GO:0031965	cyclin-dependent protein kinase holoenzyme complex // chromatin // nucleus // nucleolus // cytosol // nuclear membrane // cyclin-dependent protein kinase holoenzyme complex // chromatin // nucleus // nucleolus // cytosol // nuclear membrane // cyclin-dependent protein kinase holoenzyme complex // chromatin // nucleus // nucleolus // cytosol // nuclear membrane	inferred from direct assay // inferred from direct assay // inferred from direct assay // inferred from direct assay // inferred from direct assay // inferred from direct assay // inferred from direct assay // inferred from direct assay // inferred from direct assay // inferred from direct assay // inferred from direct assay // inferred from direct assay // inferred from direct assay // inferred …	GO:0019901 // GO:0019901 // GO:0019901	protein kinase binding // protein kinase binding // protein kinase binding	inferred from physical interaction // inferred from physical interaction // inferred from physical interaction	GenMAPP // GenMAPP // GenMAPP // GenMAPP // GenMAPP // GenMAPP // GenMAPP // GenMAPP	Cell_cycle_KEGG // G1_to_S_cell_cycle_Reactome // Ovarian_Infertility_Genes // Wnt_signaling // Cell_cycle_KEGG // G1_to_S_cell_cycle_Reactome // Ovarian_Infertility_Genes // Wnt_signaling	Pfam // Pfam	IPR004367 // IPR006671	Cyclin, C-terminal // Cyclin, N-terminal	main
8151730	CALB1	calbindin 1, 28kDa	6.73156	3.33787	-3.39369	0.0951473	down	AK295585 // AK315959 // BC006478 // BC020864 // ENST00000265431 // ENST00000518457 // NM_004929	GenBank // GenBank // GenBank // GenBank // ENSEMBL // ENSEMBL // RefSeq	Homo sapiens cDNA FLJ50773 complete cds, highly similar to Calbindin. // Homo sapiens cDNA, FLJ78858 complete cds, highly similar to Calbindin. // Homo sapiens calbindin 1, 28kDa, mRNA (cDNA clone MGC:4352 IMAGE:2822391), complete cds. // Homo sapiens calbindin 1, 28kDa, mRNA (cDNA clone MGC:24064 IMAGE:4592497), complete cds. // cdna:known chromosome:GRCh37:8:91070836:91095107:-1 gene:ENSG000001…	chr8	-	91070838	91095107	GO:0007611 // GO:0007626 // GO:0010842 // GO:0035502 // GO:0048167 // GO:0071310 // GO:0072205 // GO:0072221 // GO:0072286 // GO:0007611 // GO:0007626 // GO:0010842 // GO:0035502 // GO:0048167 // GO:0071310 // GO:0072205 // GO:0072221 // GO:0072286 // GO:0007611 // GO:0007626 // GO:0010842 // GO:0035502 // GO:0048167 // GO:0071310 // GO:0072205 // GO:0072221 // GO:0072286 // GO:0007611 // GO:0007…	learning or memory // locomotory behavior // retina layer formation // metanephric ureteric bud development // regulation of synaptic plasticity // cellular response to organic substance // metanephric collecting duct development // metanephric distal convoluted tubule development // metanephric connecting tubule development // learning or memory // locomotory behavior // retina layer formation /…	inferred from electronic annotation // inferred from electronic annotation // inferred from electronic annotation // inferred from electronic annotation // inferred from electronic annotation // inferred from electronic annotation // inferred from electronic annotation // inferred from electronic annotation // inferred from electronic annotation // inferred from electronic annotation // inferred …	GO:0005634 // GO:0005829 // GO:0030424 // GO:0030425 // GO:0043025 // GO:0005634 // GO:0005829 // GO:0030424 // GO:0030425 // GO:0043025 // GO:0005634 // GO:0005829 // GO:0030424 // GO:0030425 // GO:0043025 // GO:0005634 // GO:0005829 // GO:0030424 // GO:0030425 // GO:0043025 // GO:0005634 // GO:0005829 // GO:0030424 // GO:0030425 // GO:0043025 // GO:0005634 // GO:0005829 // GO:0030424 // GO:0030…	nucleus // cytosol // axon // dendrite // neuronal cell body // nucleus // cytosol // axon // dendrite // neuronal cell body // nucleus // cytosol // axon // dendrite // neuronal cell body // nucleus // cytosol // axon // dendrite // neuronal cell body // nucleus // cytosol // axon // dendrite // neuronal cell body // nucleus // cytosol // axon // dendrite // neuronal cell body // nucleus // cyto…	inferred from direct assay // inferred from electronic annotation // inferred from sequence or structural similarity // inferred from electronic annotation // inferred from electronic annotation // inferred from direct assay // inferred from electronic annotation // inferred from sequence or structural similarity // inferred from electronic annotation // inferred from electronic annotation // inf…	GO:0005499 // GO:0005509 // GO:0005515 // GO:0005499 // GO:0005509 // GO:0005515 // GO:0005499 // GO:0005509 // GO:0005515 // GO:0005499 // GO:0005509 // GO:0005515 // GO:0005499 // GO:0005509 // GO:0005515 // GO:0005499 // GO:0005509 // GO:0005515 // GO:0005499 // GO:0005509 // GO:0005515	vitamin D binding // calcium ion binding // protein binding // vitamin D binding // calcium ion binding // protein binding // vitamin D binding // calcium ion binding // protein binding // vitamin D binding // calcium ion binding // protein binding // vitamin D binding // calcium ion binding // protein binding // vitamin D binding // calcium ion binding // protein binding // vitamin D binding // …	inferred from electronic annotation // inferred from electronic annotation // inferred from physical interaction // inferred from electronic annotation // inferred from electronic annotation // inferred from physical interaction // inferred from electronic annotation // inferred from electronic annotation // inferred from physical interaction // inferred from electronic annotation // inferred fro…	---	---	Pfam // Pfam	IPR018248 // IPR018248	EF-hand // EF-hand	main
8040430	VSNL1	visinin-like 1	8.40998	5.03741	-3.37257	0.0965509	down	BC022012 // ENST00000295156 // ENST00000406397 // NM_003385	GenBank // ENSEMBL // ENSEMBL // RefSeq	Homo sapiens visinin-like 1, mRNA (cDNA clone MGC:26437 IMAGE:4823954), complete cds. // cdna:known chromosome:GRCh37:2:17721920:17837706:1 gene:ENSG00000163032 gene_biotype:protein_coding transcript_biotype:protein_coding // cdna:known chromosome:GRCh37:2:17722427:17838285:1 gene:ENSG00000163032 gene_biotype:protein_coding transcript_biotype:protein_coding // Homo sapiens visinin-like 1 (VSNL1),…	chr2	+	17720393	17837707	---	---	---	---	---	---	GO:0005509 // GO:0005509 // GO:0005509 // GO:0005509	calcium ion binding // calcium ion binding // calcium ion binding // calcium ion binding	inferred from electronic annotation // inferred from electronic annotation // inferred from electronic annotation // inferred from electronic annotation	---	---	Pfam // Pfam	IPR018248 // IPR018248	EF-hand // EF-hand	main
7963421	KRT6A	keratin 6A	9.53395	6.16619	-3.36776	0.0968732	down	BC008807 // ENST00000330722 // ENST00000452121 // NM_005554	GenBank // ENSEMBL // ENSEMBL // RefSeq	Homo sapiens keratin 6A, mRNA (cDNA clone MGC:10443 IMAGE:3947610), complete cds. // cdna:known chromosome:GRCh37:12:52880958:52887041:-1 gene:ENSG00000205420 gene_biotype:protein_coding transcript_biotype:protein_coding // cdna:known chromosome:GRCh37:12:52880958:52886972:-1 gene:ENSG00000205420 gene_biotype:protein_coding transcript_biotype:protein_coding // Homo sapiens keratin 6A (KRT6A), mRN…	chr12	-	52880958	52887022	GO:0007398 // GO:0008284 // GO:0030154 // GO:0007398 // GO:0008284 // GO:0030154 // GO:0007398 // GO:0008284 // GO:0030154 // GO:0007398 // GO:0008284 // GO:0030154	ectoderm development // positive regulation of cell proliferation // cell differentiation // ectoderm development // positive regulation of cell proliferation // cell differentiation // ectoderm development // positive regulation of cell proliferation // cell differentiation // ectoderm development // positive regulation of cell proliferation // cell differentiation	traceable author statement // non-traceable author statement // non-traceable author statement // traceable author statement // non-traceable author statement // non-traceable author statement // traceable author statement // non-traceable author statement // non-traceable author statement // traceable author statement // non-traceable author statement // non-traceable author statement	GO:0005882 // GO:0045095 // GO:0005882 // GO:0045095 // GO:0005882 // GO:0045095 // GO:0005882 // GO:0045095	intermediate filament // keratin filament // intermediate filament // keratin filament // intermediate filament // keratin filament // intermediate filament // keratin filament	traceable author statement // inferred from electronic annotation // traceable author statement // inferred from electronic annotation // traceable author statement // inferred from electronic annotation // traceable author statement // inferred from electronic annotation	GO:0005200 // GO:0005515 // GO:0005200 // GO:0005515 // GO:0005200 // GO:0005515 // GO:0005200 // GO:0005515	structural constituent of cytoskeleton // protein binding // structural constituent of cytoskeleton // protein binding // structural constituent of cytoskeleton // protein binding // structural constituent of cytoskeleton // protein binding	non-traceable author statement // inferred from physical interaction // non-traceable author statement // inferred from physical interaction // non-traceable author statement // inferred from physical interaction // non-traceable author statement // inferred from physical interaction	---	---	Pfam // Pfam	IPR016044 // IPR016044	Filament // Filament	main
8105302	FST	follistatin	8.91983	5.60311	-3.31672	0.100361	down	BC004107 // ENST00000256759 // ENST00000511025 // ENST00000396947 // NM_006350 // NM_013409	GenBank // ENSEMBL // ENSEMBL // ENSEMBL // RefSeq // RefSeq	Homo sapiens follistatin, mRNA (cDNA clone MGC:10663 IMAGE:3688745), complete cds. // cdna:known chromosome:GRCh37:5:52776239:52782964:1 gene:ENSG00000134363 gene_biotype:protein_coding transcript_biotype:protein_coding // cdna:known chromosome:GRCh37:5:52776622:52781863:1 gene:ENSG00000134363 gene_biotype:protein_coding transcript_biotype:protein_coding // cdna:known chromosome:GRCh37:5:52776622…	chr5	+	52776417	52781943	GO:0000122 // GO:0002244 // GO:0007165 // GO:0007276 // GO:0007389 // GO:0008585 // GO:0030509 // GO:0031069 // GO:0032926 // GO:0042475 // GO:0043616 // GO:0045596 // GO:0046882 // GO:0051798 // GO:0000122 // GO:0002244 // GO:0007165 // GO:0007276 // GO:0007389 // GO:0008585 // GO:0030509 // GO:0031069 // GO:0032926 // GO:0042475 // GO:0043616 // GO:0045596 // GO:0046882 // GO:0051798 // GO:0000…	negative regulation of transcription from RNA polymerase II promoter // hemopoietic progenitor cell differentiation // signal transduction // gamete generation // pattern specification process // female gonad development // BMP signaling pathway // hair follicle morphogenesis // negative regulation of activin receptor signaling pathway // odontogenesis of dentin-containing tooth // keratinocyte p…	inferred from direct assay // inferred from direct assay // non-traceable author statement // inferred from electronic annotation // inferred from electronic annotation // inferred from electronic annotation // inferred from electronic annotation // inferred from electronic annotation // inferred from direct assay // inferred from electronic annotation // inferred from electronic annotation // in…	GO:0005576 // GO:0005634 // GO:0005737 // GO:0005576 // GO:0005634 // GO:0005737 // GO:0005576 // GO:0005634 // GO:0005737 // GO:0005576 // GO:0005634 // GO:0005737 // GO:0005576 // GO:0005634 // GO:0005737 // GO:0005576 // GO:0005634 // GO:0005737	extracellular region // nucleus // cytoplasm // extracellular region // nucleus // cytoplasm // extracellular region // nucleus // cytoplasm // extracellular region // nucleus // cytoplasm // extracellular region // nucleus // cytoplasm // extracellular region // nucleus // cytoplasm	non-traceable author statement // inferred from electronic annotation // inferred from electronic annotation // non-traceable author statement // inferred from electronic annotation // inferred from electronic annotation // non-traceable author statement // inferred from electronic annotation // inferred from electronic annotation // non-traceable author statement // inferred from electronic anno…	GO:0004871 // GO:0005515 // GO:0043395 // GO:0048185 // GO:0004871 // GO:0005515 // GO:0043395 // GO:0048185 // GO:0004871 // GO:0005515 // GO:0043395 // GO:0048185 // GO:0004871 // GO:0005515 // GO:0043395 // GO:0048185 // GO:0004871 // GO:0005515 // GO:0043395 // GO:0048185 // GO:0004871 // GO:0005515 // GO:0043395 // GO:0048185	signal transducer activity // protein binding // heparan sulfate proteoglycan binding // activin binding // signal transducer activity // protein binding // heparan sulfate proteoglycan binding // activin binding // signal transducer activity // protein binding // heparan sulfate proteoglycan binding // activin binding // signal transducer activity // protein binding // heparan sulfate proteoglyc…	non-traceable author statement // inferred from physical interaction // inferred from electronic annotation // inferred from physical interaction // non-traceable author statement // inferred from physical interaction // inferred from electronic annotation // inferred from physical interaction // non-traceable author statement // inferred from physical interaction // inferred from electronic anno…	GenMAPP // GenMAPP // GenMAPP	TGF_Beta_Signaling_Pathway // TGF_Beta_Signaling_Pathway // TGF_Beta_Signaling_Pathway	Pfam // Pfam // Pfam // Pfam // Pfam // Pfam // Pfam // Pfam // Pfam	IPR002350 // IPR011497 // IPR015369 // IPR002350 // IPR011497 // IPR015369 // IPR002350 // IPR011497 // IPR015369	Proteinase inhibitor I1, Kazal // Kazal-type serine protease inhibitor domain // Follistatin/Osteonectin EGF domain // Proteinase inhibitor I1, Kazal // Kazal-type serine protease inhibitor domain // Follistatin/Osteonectin EGF domain // Proteinase inhibitor I1, Kazal // Kazal-type serine protease inhibitor domain // Follistatin/Osteonectin EGF domain	main
8045835	GALNT5	UDP-N-acetyl-alpha-D-galactosamine:polypeptide N-acetylgalactosaminyltransferase 5 (GalNAc-T5)	5.8563	2.56142	-3.29488	0.101892	down	BC142676 // ENST00000259056 // NM_014568	GenBank // ENSEMBL // RefSeq	Homo sapiens UDP-N-acetyl-alpha-D-galactosamine:polypeptide N-acetylgalactosaminyltransferase 5 (GalNAc-T5), mRNA (cDNA clone MGC:164948 IMAGE:40148207), complete cds. // cdna:known chromosome:GRCh37:2:158114110:158170723:1 gene:ENSG00000136542 gene_biotype:protein_coding transcript_biotype:protein_coding // Homo sapiens UDP-N-acetyl-alpha-D-galactosamine:polypeptide N-acetylgalactosaminyltransfe…	chr2	+	158114340	158167913	GO:0006024 // GO:0016266 // GO:0043687 // GO:0044267 // GO:0006024 // GO:0016266 // GO:0043687 // GO:0044267 // GO:0006024 // GO:0016266 // GO:0043687 // GO:0044267	glycosaminoglycan biosynthetic process // O-glycan processing // post-translational protein modification // cellular protein metabolic process // glycosaminoglycan biosynthetic process // O-glycan processing // post-translational protein modification // cellular protein metabolic process // glycosaminoglycan biosynthetic process // O-glycan processing // post-translational protein modification //…	traceable author statement // traceable author statement // traceable author statement // traceable author statement // traceable author statement // traceable author statement // traceable author statement // traceable author statement // traceable author statement // traceable author statement // traceable author statement // traceable author statement	GO:0000139 // GO:0005575 // GO:0016021 // GO:0000139 // GO:0005575 // GO:0016021 // GO:0000139 // GO:0005575 // GO:0016021	Golgi membrane // cellular_component // integral to membrane // Golgi membrane // cellular_component // integral to membrane // Golgi membrane // cellular_component // integral to membrane	traceable author statement // no biological data available // inferred from electronic annotation // traceable author statement // no biological data available // inferred from electronic annotation // traceable author statement // no biological data available // inferred from electronic annotation	GO:0004653 // GO:0030246 // GO:0004653 // GO:0030246 // GO:0004653 // GO:0030246	polypeptide N-acetylgalactosaminyltransferase activity // carbohydrate binding // polypeptide N-acetylgalactosaminyltransferase activity // carbohydrate binding // polypeptide N-acetylgalactosaminyltransferase activity // carbohydrate binding	inferred from direct assay // inferred from electronic annotation // inferred from direct assay // inferred from electronic annotation // inferred from direct assay // inferred from electronic annotation	---	---	Pfam // Pfam	IPR000772 // IPR001173	Ricin B lectin domain // Glycosyl transferase, family 2	main
7955613	KRT7	keratin 7	8.85975	5.59108	-3.26867	0.103761	down	AF509887 // AJ238246 // AK128505 // BC002700 // GENSCAN00000002715 // ENST00000331817 // ENST00000551537 // ENST00000422319 // NM_005556	GenBank // GenBank // GenBank // GenBank // ENSEMBL // ENSEMBL // ENSEMBL // ENSEMBL // RefSeq	Homo sapiens keratin 7 (KRT7) mRNA, complete cds. // Homo sapiens mRNA for sarcolectin. // Homo sapiens cDNA FLJ46658 fis, clone TRACH3006379, moderately similar to Keratin, type II cytoskeletal 7. // Homo sapiens keratin 7, mRNA (cDNA clone MGC:3625 IMAGE:3610347), complete cds. // cdna:genscan chromosome:GRCh37:12:52627081:52642544:1 transcript_biotype:protein_coding // cdna:known chromosome:GR…	chr12	+	52626954	52642709	GO:0006260 // GO:0006417 // GO:0007010 // GO:0044419 // GO:0051325 // GO:0006260 // GO:0006417 // GO:0007010 // GO:0044419 // GO:0051325 // GO:0006260 // GO:0006417 // GO:0007010 // GO:0044419 // GO:0051325 // GO:0006260 // GO:0006417 // GO:0007010 // GO:0044419 // GO:0051325 // GO:0006260 // GO:0006417 // GO:0007010 // GO:0044419 // GO:0051325 // GO:0006260 // GO:0006417 // GO:0007010 // GO:0044…	DNA replication // regulation of translation // cytoskeleton organization // interspecies interaction between organisms // interphase // DNA replication // regulation of translation // cytoskeleton organization // interspecies interaction between organisms // interphase // DNA replication // regulation of translation // cytoskeleton organization // interspecies interaction between organisms // in…	inferred from direct assay // inferred from direct assay // non-traceable author statement // inferred from electronic annotation // inferred from direct assay // inferred from direct assay // inferred from direct assay // non-traceable author statement // inferred from electronic annotation // inferred from direct assay // inferred from direct assay // inferred from direct assay // non-traceable…	GO:0005634 // GO:0005730 // GO:0005737 // GO:0005794 // GO:0005882 // GO:0045095 // GO:0005634 // GO:0005730 // GO:0005737 // GO:0005794 // GO:0005882 // GO:0045095 // GO:0005634 // GO:0005730 // GO:0005737 // GO:0005794 // GO:0005882 // GO:0045095 // GO:0005634 // GO:0005730 // GO:0005737 // GO:0005794 // GO:0005882 // GO:0045095 // GO:0005634 // GO:0005730 // GO:0005737 // GO:0005794 // GO:0005…	nucleus // nucleolus // cytoplasm // Golgi apparatus // intermediate filament // keratin filament // nucleus // nucleolus // cytoplasm // Golgi apparatus // intermediate filament // keratin filament // nucleus // nucleolus // cytoplasm // Golgi apparatus // intermediate filament // keratin filament // nucleus // nucleolus // cytoplasm // Golgi apparatus // intermediate filament // keratin filamen…	inferred from direct assay // inferred from direct assay // inferred from direct assay // inferred from direct assay // non-traceable author statement // inferred from electronic annotation // inferred from direct assay // inferred from direct assay // inferred from direct assay // inferred from direct assay // non-traceable author statement // inferred from electronic annotation // inferred from…	GO:0005198 // GO:0005515 // GO:0005198 // GO:0005515 // GO:0005198 // GO:0005515 // GO:0005198 // GO:0005515 // GO:0005198 // GO:0005515 // GO:0005198 // GO:0005515 // GO:0005198 // GO:0005515 // GO:0005198 // GO:0005515	structural molecule activity // protein binding // structural molecule activity // protein binding // structural molecule activity // protein binding // structural molecule activity // protein binding // structural molecule activity // protein binding // structural molecule activity // protein binding // structural molecule activity // protein binding // structural molecule activity // protein bi…	non-traceable author statement // inferred from physical interaction // non-traceable author statement // inferred from physical interaction // non-traceable author statement // inferred from physical interaction // non-traceable author statement // inferred from physical interaction // non-traceable author statement // inferred from physical interaction // non-traceable author statement // infer…	---	---	Pfam // Pfam // Pfam	IPR016044 // IPR016044 // IPR016044	Filament // Filament // Filament	main
7954899	CNTN1	contactin 1	6.21359	2.98357	-3.23002	0.106578	down	AK289544 // AK289698 // BC036569 // U07819 // U07820 // GENSCAN00000031112 // ENST00000547702 // ENST00000551295 // ENST00000547849 // ENST00000348761 // ENST00000347616 // NM_001256063 // NM_001843 // NM_175038 // NM_001256064	GenBank // GenBank // GenBank // GenBank // GenBank // ENSEMBL // ENSEMBL // ENSEMBL // ENSEMBL // ENSEMBL // ENSEMBL // RefSeq // RefSeq // RefSeq // RefSeq	Homo sapiens cDNA FLJ75570 complete cds, highly similar to Homo sapiens contactin 1, mRNA. // Homo sapiens cDNA FLJ78592 complete cds, highly similar to Homo sapiens contactin 1, mRNA. // Homo sapiens contactin 1, mRNA (cDNA clone MGC:41894 IMAGE:5273941), complete cds. // Human contactin 1 precursor (CNTN1) mRNA, complete cds. // Human contactin 2 precursor (CNTN1) mRNA, complete cds. // cdna:ge…	chr12	+	41086356	41464094	GO:0007155 // GO:0007219 // GO:0007411 // GO:0007155 // GO:0007219 // GO:0007411 // GO:0007155 // GO:0007219 // GO:0007411 // GO:0007155 // GO:0007219 // GO:0007411 // GO:0007155 // GO:0007219 // GO:0007411 // GO:0007155 // GO:0007219 // GO:0007411 // GO:0007155 // GO:0007219 // GO:0007411 // GO:0007155 // GO:0007219 // GO:0007411 // GO:0007155 // GO:0007219 // GO:0007411 // GO:0007155 // GO:0007…	cell adhesion // Notch signaling pathway // axon guidance // cell adhesion // Notch signaling pathway // axon guidance // cell adhesion // Notch signaling pathway // axon guidance // cell adhesion // Notch signaling pathway // axon guidance // cell adhesion // Notch signaling pathway // axon guidance // cell adhesion // Notch signaling pathway // axon guidance // cell adhesion // Notch signaling …	inferred from electronic annotation // traceable author statement // traceable author statement // inferred from electronic annotation // traceable author statement // traceable author statement // inferred from electronic annotation // traceable author statement // traceable author statement // inferred from electronic annotation // traceable author statement // traceable author statement // inf…	GO:0005624 // GO:0005886 // GO:0031225 // GO:0005624 // GO:0005886 // GO:0031225 // GO:0005624 // GO:0005886 // GO:0031225 // GO:0005624 // GO:0005886 // GO:0031225 // GO:0005624 // GO:0005886 // GO:0031225 // GO:0005624 // GO:0005886 // GO:0031225 // GO:0005624 // GO:0005886 // GO:0031225 // GO:0005624 // GO:0005886 // GO:0031225 // GO:0005624 // GO:0005886 // GO:0031225 // GO:0005624 // GO:0005…	membrane fraction // plasma membrane // anchored to membrane // membrane fraction // plasma membrane // anchored to membrane // membrane fraction // plasma membrane // anchored to membrane // membrane fraction // plasma membrane // anchored to membrane // membrane fraction // plasma membrane // anchored to membrane // membrane fraction // plasma membrane // anchored to membrane // membrane fracti…	traceable author statement // inferred from electronic annotation // inferred from electronic annotation // traceable author statement // inferred from electronic annotation // inferred from electronic annotation // traceable author statement // inferred from electronic annotation // inferred from electronic annotation // traceable author statement // inferred from electronic annotation // inferr…	---	---	---	---	---	Pfam // Pfam // Pfam // Pfam // Pfam // Pfam // Pfam // Pfam // Pfam // Pfam // Pfam // Pfam // Pfam // Pfam // Pfam // Pfam // Pfam // Pfam	IPR013098 // IPR013106 // IPR013151 // IPR003961 // IPR013098 // IPR013106 // IPR013151 // IPR013098 // IPR013106 // IPR013151 // IPR003961 // IPR013098 // IPR013106 // IPR013151 // IPR003961 // IPR013098 // IPR013106 // IPR013151	Immunoglobulin I-set // Immunoglobulin V-set // Immunoglobulin // Fibronectin, type III // Immunoglobulin I-set // Immunoglobulin V-set // Immunoglobulin // Immunoglobulin I-set // Immunoglobulin V-set // Immunoglobulin // Fibronectin, type III // Immunoglobulin I-set // Immunoglobulin V-set // Immunoglobulin // Fibronectin, type III // Immunoglobulin I-set // Immunoglobulin V-set // Immunoglobul…	main
8147132	CA2	carbonic anhydrase II	8.68512	5.45847	-3.22665	0.106827	down	BC011949 // ENST00000285379 // ENST00000520127 // NM_000067	GenBank // ENSEMBL // ENSEMBL // RefSeq	Homo sapiens carbonic anhydrase II, mRNA (cDNA clone MGC:9006 IMAGE:3863603), complete cds. // cdna:known chromosome:GRCh37:8:86376081:86393693:1 gene:ENSG00000104267 gene_biotype:protein_coding transcript_biotype:protein_coding // cdna:known chromosome:GRCh37:8:86376197:86393115:1 gene:ENSG00000104267 gene_biotype:protein_coding transcript_biotype:nonsense_mediated_decay // Homo sapiens carbonic…	chr8	+	86376181	86393722	GO:0001822 // GO:0002009 // GO:0006730 // GO:0006950 // GO:0009268 // GO:0010043 // GO:0015670 // GO:0032849 // GO:0042475 // GO:0043627 // GO:0045672 // GO:0045780 // GO:0046903 // GO:0001822 // GO:0002009 // GO:0006730 // GO:0006950 // GO:0009268 // GO:0010043 // GO:0015670 // GO:0032849 // GO:0042475 // GO:0043627 // GO:0045672 // GO:0045780 // GO:0046903 // GO:0001822 // GO:0002009 // GO:0006…	kidney development // morphogenesis of an epithelium // one-carbon metabolic process // response to stress // response to pH // response to zinc ion // carbon dioxide transport // positive regulation of cellular pH reduction // odontogenesis of dentin-containing tooth // response to estrogen stimulus // positive regulation of osteoclast differentiation // positive regulation of bone resorption //…	inferred from electronic annotation // inferred from electronic annotation // inferred from electronic annotation // inferred from electronic annotation // inferred from electronic annotation // inferred from electronic annotation // inferred from electronic annotation // inferred from electronic annotation // inferred from electronic annotation // inferred from electronic annotation // inferred …	GO:0005615 // GO:0005737 // GO:0005829 // GO:0005902 // GO:0016323 // GO:0030424 // GO:0045177 // GO:0005615 // GO:0005737 // GO:0005829 // GO:0005902 // GO:0016323 // GO:0030424 // GO:0045177 // GO:0005615 // GO:0005737 // GO:0005829 // GO:0005902 // GO:0016323 // GO:0030424 // GO:0045177 // GO:0005615 // GO:0005737 // GO:0005829 // GO:0005902 // GO:0016323 // GO:0030424 // GO:0045177	extracellular space // cytoplasm // cytosol // microvillus // basolateral plasma membrane // axon // apical part of cell // extracellular space // cytoplasm // cytosol // microvillus // basolateral plasma membrane // axon // apical part of cell // extracellular space // cytoplasm // cytosol // microvillus // basolateral plasma membrane // axon // apical part of cell // extracellular space // cyto…	inferred from electronic annotation // inferred from direct assay // inferred from electronic annotation // inferred from electronic annotation // inferred from electronic annotation // inferred from electronic annotation // inferred from direct assay // inferred from electronic annotation // inferred from direct assay // inferred from electronic annotation // inferred from electronic annotation …	GO:0004089 // GO:0008270 // GO:0004089 // GO:0008270 // GO:0004089 // GO:0008270 // GO:0004089 // GO:0008270	carbonate dehydratase activity // zinc ion binding // carbonate dehydratase activity // zinc ion binding // carbonate dehydratase activity // zinc ion binding // carbonate dehydratase activity // zinc ion binding	inferred from electronic annotation // inferred from direct assay // inferred from electronic annotation // inferred from direct assay // inferred from electronic annotation // inferred from direct assay // inferred from electronic annotation // inferred from direct assay	---	---	Pfam // Pfam	IPR001148 // IPR001148	Alpha carbonic anhydrase // Alpha carbonic anhydrase	main
8001784	CDH8	cadherin 8, type 2	6.08176	2.90552	-3.17624	0.110626	down	AB035305 // ENST00000299345 // NM_001796	GenBank // ENSEMBL // RefSeq	Homo sapiens CDH8 mRNA for cadherin-8, complete cds. // cdna:known chromosome:GRCh37:16:61687365:62070739:-1 gene:ENSG00000150394 gene_biotype:protein_coding transcript_biotype:protein_coding // Homo sapiens cadherin 8, type 2 (CDH8), mRNA.	chr16	-	61687235	62070739	GO:0007155 // GO:0007156 // GO:0034329 // GO:0034332 // GO:0045216 // GO:0007155 // GO:0007156 // GO:0034329 // GO:0034332 // GO:0045216 // GO:0007155 // GO:0007156 // GO:0034329 // GO:0034332 // GO:0045216	cell adhesion // homophilic cell adhesion // cell junction assembly // adherens junction organization // cell-cell junction organization // cell adhesion // homophilic cell adhesion // cell junction assembly // adherens junction organization // cell-cell junction organization // cell adhesion // homophilic cell adhesion // cell junction assembly // adherens junction organization // cell-cell junc…	traceable author statement // inferred from electronic annotation // traceable author statement // traceable author statement // traceable author statement // traceable author statement // inferred from electronic annotation // traceable author statement // traceable author statement // traceable author statement // traceable author statement // inferred from electronic annotation // traceable au…	GO:0005886 // GO:0016021 // GO:0005886 // GO:0016021 // GO:0005886 // GO:0016021	plasma membrane // integral to membrane // plasma membrane // integral to membrane // plasma membrane // integral to membrane	traceable author statement // inferred from electronic annotation // traceable author statement // inferred from electronic annotation // traceable author statement // inferred from electronic annotation	GO:0005509 // GO:0005509 // GO:0005509	calcium ion binding // calcium ion binding // calcium ion binding	inferred from electronic annotation // inferred from electronic annotation // inferred from electronic annotation	---	---	Pfam // Pfam	IPR000233 // IPR002126	Cadherin, cytoplasmic domain // Cadherin	main
8175539	LDOC1	leucine zipper, down-regulated in cancer 1	6.72712	3.55319	-3.17392	0.110804	down	AB019527 // ENST00000370526 // NM_012317	GenBank // ENSEMBL // RefSeq	Homo sapiens mRNA for LDOC1 protein, complete cds. // cdna:known chromosome:GRCh37:X:140269941:140271310:-1 gene:ENSG00000182195 gene_biotype:protein_coding transcript_biotype:protein_coding // Homo sapiens leucine zipper, down-regulated in cancer 1 (LDOC1), mRNA.	chrX	-	140269930	140271310	GO:0008285 // GO:0008285 // GO:0008285	negative regulation of cell proliferation // negative regulation of cell proliferation // negative regulation of cell proliferation	traceable author statement // traceable author statement // traceable author statement	GO:0005634 // GO:0005634 // GO:0005634	nucleus // nucleus // nucleus	inferred from electronic annotation // inferred from electronic annotation // inferred from electronic annotation	GO:0005515 // GO:0005515 // GO:0005515	protein binding // protein binding // protein binding	inferred from physical interaction // inferred from physical interaction // inferred from physical interaction	---	---	---	---	---	main
8145418	CDCA2	cell division cycle associated 2	6.45846	3.29828	-3.16018	0.111864	down	AK292505 // ENST00000330560 // NM_152562	GenBank // ENSEMBL // RefSeq	Homo sapiens cDNA FLJ78763 complete cds. // cdna:known chromosome:GRCh37:8:25316513:25365436:1 gene:ENSG00000184661 gene_biotype:protein_coding transcript_biotype:protein_coding // Homo sapiens cell division cycle associated 2 (CDCA2), mRNA.	chr8	+	25316511	25365436	GO:0007067 // GO:0051301 // GO:0007067 // GO:0051301 // GO:0007067 // GO:0051301	mitosis // cell division // mitosis // cell division // mitosis // cell division	inferred from electronic annotation // inferred from electronic annotation // inferred from electronic annotation // inferred from electronic annotation // inferred from electronic annotation // inferred from electronic annotation	GO:0005634 // GO:0005730 // GO:0005737 // GO:0005634 // GO:0005730 // GO:0005737 // GO:0005634 // GO:0005730 // GO:0005737	nucleus // nucleolus // cytoplasm // nucleus // nucleolus // cytoplasm // nucleus // nucleolus // cytoplasm	inferred from direct assay // inferred from direct assay // inferred from direct assay // inferred from direct assay // inferred from direct assay // inferred from direct assay // inferred from direct assay // inferred from direct assay // inferred from direct assay	---	---	---	---	---	---	---	---	main
8108370	EGR1	early growth response 1	8.88027	5.72768	-3.15259	0.112454	down	M62829 // ENST00000239938 // NM_001964	GenBank // ENSEMBL // RefSeq	Human transcription factor ETR103 mRNA, complete cds. // cdna:known chromosome:GRCh37:5:137801179:137805004:1 gene:ENSG00000120738 gene_biotype:protein_coding transcript_biotype:protein_coding // Homo sapiens early growth response 1 (EGR1), mRNA.	chr5	+	137801181	137805004	GO:0000122 // GO:0006366 // GO:0007611 // GO:0009749 // GO:0019221 // GO:0030217 // GO:0030509 // GO:0032868 // GO:0033233 // GO:0045893 // GO:0045944 // GO:0045944 // GO:0048169 // GO:0060337 // GO:0070498 // GO:0071480 // GO:0071504 // GO:0071506 // GO:0072110 // GO:0072303 // GO:0090090 // GO:0000122 // GO:0006366 // GO:0007611 // GO:0009749 // GO:0019221 // GO:0030217 // GO:0030509 // GO:0032…	negative regulation of transcription from RNA polymerase II promoter // transcription from RNA polymerase II promoter // learning or memory // response to glucose stimulus // cytokine-mediated signaling pathway // T cell differentiation // BMP signaling pathway // response to insulin stimulus // regulation of protein sumoylation // positive regulation of transcription, DNA-dependent // positive r…	inferred from electronic annotation // inferred from direct assay // inferred from electronic annotation // inferred from electronic annotation // traceable author statement // inferred from electronic annotation // inferred from electronic annotation // inferred from electronic annotation // inferred from direct assay // inferred from direct assay // inferred from direct assay // inferred from m…	GO:0005634 // GO:0005634 // GO:0005654 // GO:0005737 // GO:0005737 // GO:0005634 // GO:0005634 // GO:0005654 // GO:0005737 // GO:0005737 // GO:0005634 // GO:0005634 // GO:0005654 // GO:0005737 // GO:0005737	nucleus // nucleus // nucleoplasm // cytoplasm // cytoplasm // nucleus // nucleus // nucleoplasm // cytoplasm // cytoplasm // nucleus // nucleus // nucleoplasm // cytoplasm // cytoplasm	inferred from direct assay // inferred from sequence or structural similarity // traceable author statement // inferred from direct assay // inferred from sequence or structural similarity // inferred from direct assay // inferred from sequence or structural similarity // traceable author statement // inferred from direct assay // inferred from sequence or structural similarity // inferred from d…	GO:0000976 // GO:0000982 // GO:0003677 // GO:0003690 // GO:0003700 // GO:0005515 // GO:0008270 // GO:0035035 // GO:0043565 // GO:0000976 // GO:0000982 // GO:0003677 // GO:0003690 // GO:0003700 // GO:0005515 // GO:0008270 // GO:0035035 // GO:0043565 // GO:0000976 // GO:0000982 // GO:0003677 // GO:0003690 // GO:0003700 // GO:0005515 // GO:0008270 // GO:0035035 // GO:0043565	transcription regulatory region sequence-specific DNA binding // RNA polymerase II core promoter proximal region sequence-specific DNA binding transcription factor activity // DNA binding // double-stranded DNA binding // sequence-specific DNA binding transcription factor activity // protein binding // zinc ion binding // histone acetyltransferase binding // sequence-specific DNA binding // trans…	inferred from direct assay // inferred from electronic annotation // inferred from direct assay // inferred from electronic annotation // inferred from direct assay // inferred from physical interaction // inferred from electronic annotation // inferred from physical interaction // inferred from direct assay // inferred from direct assay // inferred from electronic annotation // inferred from dir…	GenMAPP // GenMAPP	Ovarian_Infertility_Genes // Ovarian_Infertility_Genes	Pfam // Pfam // Pfam	IPR007087 // IPR021839 // IPR021849	Zinc finger, C2H2 // Protein of unknown function DUF3432 // Protein of unknown function DUF3446	main
8023696	SERPINB3	serpin peptidase inhibitor, clade B (ovalbumin), member 3	6.14175	3.02477	-3.11698	0.115265	down	U19556 // ENST00000283752 // NM_006919	GenBank // ENSEMBL // RefSeq	Human squamous cell carcinoma antigen 1 (SCCA1) mRNA, complete cds. // cdna:known chromosome:GRCh37:18:61322431:61329197:-1 gene:ENSG00000057149 gene_biotype:protein_coding transcript_biotype:protein_coding // Homo sapiens serpin peptidase inhibitor, clade B (ovalbumin), member 3 (SERPINB3), mRNA.	chr18	-	61322431	61329127	GO:0010951 // GO:0030162 // GO:0010951 // GO:0030162 // GO:0010951 // GO:0030162	negative regulation of endopeptidase activity // regulation of proteolysis // negative regulation of endopeptidase activity // regulation of proteolysis // negative regulation of endopeptidase activity // regulation of proteolysis	not recorded // not recorded // not recorded // not recorded // not recorded // not recorded	GO:0005576 // GO:0005737 // GO:0005576 // GO:0005737 // GO:0005576 // GO:0005737	extracellular region // cytoplasm // extracellular region // cytoplasm // extracellular region // cytoplasm	not recorded // inferred from electronic annotation // not recorded // inferred from electronic annotation // not recorded // inferred from electronic annotation	GO:0004867 // GO:0004867 // GO:0004867	serine-type endopeptidase inhibitor activity // serine-type endopeptidase inhibitor activity // serine-type endopeptidase inhibitor activity	not recorded // not recorded // not recorded	---	---	Pfam	IPR023796	Serpin domain	main
8152617	HAS2	hyaluronan synthase 2	6.55337	3.53592	-3.01746	0.123497	down	U54804 // ENST00000443194 // ENST00000303924 // NM_005328	GenBank // ENSEMBL // ENSEMBL // RefSeq	Human Has2 mRNA, complete cds. // cdna:known chromosome:GRCh37:8:122626102:122653680:-1 gene:ENSG00000170961 gene_biotype:protein_coding transcript_biotype:protein_coding // cdna:known chromosome:GRCh37:8:122624356:122653630:-1 gene:ENSG00000170961 gene_biotype:protein_coding transcript_biotype:protein_coding // Homo sapiens hyaluronan synthase 2 (HAS2), mRNA.	chr8	-	122625538	122653630	GO:0001822 // GO:0008284 // GO:0030213 // GO:0030213 // GO:0030213 // GO:0030213 // GO:0035810 // GO:0036120 // GO:0070295 // GO:0071347 // GO:0071356 // GO:0071498 // GO:1900625 // GO:2000147 // GO:0001822 // GO:0008284 // GO:0030213 // GO:0030213 // GO:0030213 // GO:0030213 // GO:0035810 // GO:0036120 // GO:0070295 // GO:0071347 // GO:0071356 // GO:0071498 // GO:1900625 // GO:2000147 // GO:0001…	kidney development // positive regulation of cell proliferation // hyaluronan biosynthetic process // hyaluronan biosynthetic process // hyaluronan biosynthetic process // hyaluronan biosynthetic process // positive regulation of urine volume // cellular response to platelet-derived growth factor stimulus // renal water absorption // cellular response to interleukin-1 // cellular response to tumo…	inferred from sequence or structural similarity // inferred from mutant phenotype // inferred from direct assay // inferred from electronic annotation // inferred from mutant phenotype // inferred from sequence or structural similarity // inferred from sequence or structural similarity // inferred from direct assay // inferred from sequence or structural similarity // inferred from expression pat…	GO:0005624 // GO:0005625 // GO:0005887 // GO:0005624 // GO:0005625 // GO:0005887 // GO:0005624 // GO:0005625 // GO:0005887 // GO:0005624 // GO:0005625 // GO:0005887	membrane fraction // soluble fraction // integral to plasma membrane // membrane fraction // soluble fraction // integral to plasma membrane // membrane fraction // soluble fraction // integral to plasma membrane // membrane fraction // soluble fraction // integral to plasma membrane	inferred from direct assay // inferred from direct assay // inferred from direct assay // inferred from direct assay // inferred from direct assay // inferred from direct assay // inferred from direct assay // inferred from direct assay // inferred from direct assay // inferred from direct assay // inferred from direct assay // inferred from direct assay	GO:0050501 // GO:0050501 // GO:0050501 // GO:0050501 // GO:0050501 // GO:0050501 // GO:0050501 // GO:0050501	hyaluronan synthase activity // hyaluronan synthase activity // hyaluronan synthase activity // hyaluronan synthase activity // hyaluronan synthase activity // hyaluronan synthase activity // hyaluronan synthase activity // hyaluronan synthase activity	inferred from mutant phenotype // inferred from sequence or structural similarity // inferred from mutant phenotype // inferred from sequence or structural similarity // inferred from mutant phenotype // inferred from sequence or structural similarity // inferred from mutant phenotype // inferred from sequence or structural similarity	---	---	Pfam // Pfam // Pfam	IPR001173 // IPR004835 // IPR004835	Glycosyl transferase, family 2 // Fungal chitin synthase // Fungal chitin synthase	main
7913655	ID3	inhibitor of DNA binding 3, dominant negative helix-loop-helix protein	7.91851	4.91226	-3.00625	0.12446	down	BC003107 // ENST00000374561 // NM_002167	GenBank // ENSEMBL // RefSeq	Homo sapiens inhibitor of DNA binding 3, dominant negative helix-loop-helix protein, mRNA (cDNA clone MGC:1988 IMAGE:3543936), complete cds. // cdna:known chromosome:GRCh37:1:23884409:23886285:-1 gene:ENSG00000117318 gene_biotype:protein_coding transcript_biotype:protein_coding // Homo sapiens inhibitor of DNA binding 3, dominant negative helix-loop-helix protein (ID3), mRNA.	chr1	-	23884409	23886285	GO:0000122 // GO:0001656 // GO:0006275 // GO:0006351 // GO:0007275 // GO:0007417 // GO:0009611 // GO:0030182 // GO:0030855 // GO:0030903 // GO:0042476 // GO:0043065 // GO:0043433 // GO:0045668 // GO:0045892 // GO:0051726 // GO:0000122 // GO:0001656 // GO:0006275 // GO:0006351 // GO:0007275 // GO:0007417 // GO:0009611 // GO:0030182 // GO:0030855 // GO:0030903 // GO:0042476 // GO:0043065 // GO:0043…	negative regulation of transcription from RNA polymerase II promoter // metanephros development // regulation of DNA replication // transcription, DNA-dependent // multicellular organismal development // central nervous system development // response to wounding // neuron differentiation // epithelial cell differentiation // notochord development // odontogenesis // positive regulation of apoptot…	inferred from electronic annotation // inferred from electronic annotation // inferred from electronic annotation // inferred from electronic annotation // traceable author statement // inferred from electronic annotation // inferred from electronic annotation // inferred from electronic annotation // inferred from electronic annotation // inferred from electronic annotation // inferred from elec…	GO:0005634 // GO:0005737 // GO:0005634 // GO:0005737 // GO:0005634 // GO:0005737	nucleus // cytoplasm // nucleus // cytoplasm // nucleus // cytoplasm	inferred from electronic annotation // inferred from electronic annotation // inferred from electronic annotation // inferred from electronic annotation // inferred from electronic annotation // inferred from electronic annotation	GO:0003700 // GO:0003714 // GO:0008134 // GO:0019904 // GO:0003700 // GO:0003714 // GO:0008134 // GO:0019904 // GO:0003700 // GO:0003714 // GO:0008134 // GO:0019904	sequence-specific DNA binding transcription factor activity // transcription corepressor activity // transcription factor binding // protein domain specific binding // sequence-specific DNA binding transcription factor activity // transcription corepressor activity // transcription factor binding // protein domain specific binding // sequence-specific DNA binding transcription factor activity // …	inferred from electronic annotation // traceable author statement // inferred from electronic annotation // inferred from electronic annotation // inferred from electronic annotation // traceable author statement // inferred from electronic annotation // inferred from electronic annotation // inferred from electronic annotation // traceable author statement // inferred from electronic annotation …	---	---	Pfam	IPR011598	Helix-loop-helix domain	main
8038725	KLK10	kallikrein-related peptidase 10	8.21332	5.23298	-2.98034	0.126715	down	BC002710 // ENST00000391805 // ENST00000309958 // ENST00000358789 // NM_002776 // NM_145888 // NM_001077500	GenBank // ENSEMBL // ENSEMBL // ENSEMBL // RefSeq // RefSeq // RefSeq	Homo sapiens kallikrein-related peptidase 10, mRNA (cDNA clone MGC:3667 IMAGE:3632557), complete cds. // cdna:known chromosome:GRCh37:19:51516001:51523431:-1 gene:ENSG00000129451 gene_biotype:protein_coding transcript_biotype:protein_coding // cdna:known chromosome:GRCh37:19:51516001:51523282:-1 gene:ENSG00000129451 gene_biotype:protein_coding transcript_biotype:protein_coding // cdna:known chrom…	chr19	-	51517526	51523282	GO:0006508 // GO:0007049 // GO:0006508 // GO:0007049 // GO:0006508 // GO:0007049 // GO:0006508 // GO:0007049 // GO:0006508 // GO:0007049 // GO:0006508 // GO:0007049 // GO:0006508 // GO:0007049	proteolysis // cell cycle // proteolysis // cell cycle // proteolysis // cell cycle // proteolysis // cell cycle // proteolysis // cell cycle // proteolysis // cell cycle // proteolysis // cell cycle	inferred from electronic annotation // inferred from electronic annotation // inferred from electronic annotation // inferred from electronic annotation // inferred from electronic annotation // inferred from electronic annotation // inferred from electronic annotation // inferred from electronic annotation // inferred from electronic annotation // inferred from electronic annotation // inferred …	GO:0005576 // GO:0005576 // GO:0005576 // GO:0005576 // GO:0005576 // GO:0005576 // GO:0005576	extracellular region // extracellular region // extracellular region // extracellular region // extracellular region // extracellular region // extracellular region	inferred from electronic annotation // inferred from electronic annotation // inferred from electronic annotation // inferred from electronic annotation // inferred from electronic annotation // inferred from electronic annotation // inferred from electronic annotation	GO:0004252 // GO:0008236 // GO:0004252 // GO:0008236 // GO:0004252 // GO:0008236 // GO:0004252 // GO:0008236 // GO:0004252 // GO:0008236 // GO:0004252 // GO:0008236 // GO:0004252 // GO:0008236	serine-type endopeptidase activity // serine-type peptidase activity // serine-type endopeptidase activity // serine-type peptidase activity // serine-type endopeptidase activity // serine-type peptidase activity // serine-type endopeptidase activity // serine-type peptidase activity // serine-type endopeptidase activity // serine-type peptidase activity // serine-type endopeptidase activity // s…	inferred from electronic annotation // traceable author statement // inferred from electronic annotation // traceable author statement // inferred from electronic annotation // traceable author statement // inferred from electronic annotation // traceable author statement // inferred from electronic annotation // traceable author statement // inferred from electronic annotation // traceable autho…	---	---	Pfam // Pfam // Pfam	IPR001254 // IPR001254 // IPR001254	Peptidase S1/S6, chymotrypsin/Hap // Peptidase S1/S6, chymotrypsin/Hap // Peptidase S1/S6, chymotrypsin/Hap	main
7963410	KRT6A	keratin 6A	11.613	8.64293	-2.97012	0.127616	down	BC008807 // BC034535 // BC110639 // ENST00000252252 // ENST00000252250 // ENST00000411979 // ENST00000330722 // ENST00000452121 // NM_005555 // NM_005554 // NM_173086	GenBank // GenBank // GenBank // ENSEMBL // ENSEMBL // ENSEMBL // ENSEMBL // ENSEMBL // RefSeq // RefSeq // RefSeq	Homo sapiens keratin 6A, mRNA (cDNA clone MGC:10443 IMAGE:3947610), complete cds. // Homo sapiens keratin 6B, mRNA (cDNA clone MGC:24922 IMAGE:4754558), complete cds. // Homo sapiens keratin 6C, mRNA (cDNA clone MGC:102925 IMAGE:4754834), complete cds. // cdna:known chromosome:GRCh37:12:52840435:52845910:-1 gene:ENSG00000185479 gene_biotype:protein_coding transcript_biotype:protein_coding // cdna…	chr12	-	52862300	52867569	GO:0007398 // GO:0008284 // GO:0030154 // GO:0007398 // GO:0007010 // GO:0007398 // GO:0007010 // GO:0007010 // GO:0007398 // GO:0008284 // GO:0030154 // GO:0007398 // GO:0008284 // GO:0030154 // GO:0007398 // GO:0007398 // GO:0008284 // GO:0030154 // GO:0007010	ectoderm development // positive regulation of cell proliferation // cell differentiation // ectoderm development // cytoskeleton organization // ectoderm development // cytoskeleton organization // cytoskeleton organization // ectoderm development // positive regulation of cell proliferation // cell differentiation // ectoderm development // positive regulation of cell proliferation // cell diff…	traceable author statement // non-traceable author statement // non-traceable author statement // traceable author statement // non-traceable author statement // traceable author statement // non-traceable author statement // non-traceable author statement // traceable author statement // non-traceable author statement // non-traceable author statement // traceable author statement // non-traceab…	GO:0005882 // GO:0045095 // GO:0045095 // GO:0005882 // GO:0045095 // GO:0045095 // GO:0005882 // GO:0045095 // GO:0005882 // GO:0045095 // GO:0005882 // GO:0045095 // GO:0005882 // GO:0045095 // GO:0045095 // GO:0005882 // GO:0045095 // GO:0005882 // GO:0045095	intermediate filament // keratin filament // keratin filament // intermediate filament // keratin filament // keratin filament // intermediate filament // keratin filament // intermediate filament // keratin filament // intermediate filament // keratin filament // intermediate filament // keratin filament // keratin filament // intermediate filament // keratin filament // intermediate filament //…	traceable author statement // inferred from electronic annotation // inferred from electronic annotation // non-traceable author statement // inferred from electronic annotation // inferred from electronic annotation // non-traceable author statement // inferred from electronic annotation // non-traceable author statement // inferred from electronic annotation // traceable author statement // inf…	GO:0005200 // GO:0005515 // GO:0005200 // GO:0005198 // GO:0005200 // GO:0005198 // GO:0005198 // GO:0005200 // GO:0005515 // GO:0005200 // GO:0005515 // GO:0005200 // GO:0005200 // GO:0005515 // GO:0005198	structural constituent of cytoskeleton // protein binding // structural constituent of cytoskeleton // structural molecule activity // structural constituent of cytoskeleton // structural molecule activity // structural molecule activity // structural constituent of cytoskeleton // protein binding // structural constituent of cytoskeleton // protein binding // structural constituent of cytoskelet…	non-traceable author statement // inferred from physical interaction // traceable author statement // non-traceable author statement // traceable author statement // non-traceable author statement // non-traceable author statement // non-traceable author statement // inferred from physical interaction // non-traceable author statement // inferred from physical interaction // traceable author stat…	---	---	Pfam // Pfam // Pfam // Pfam // Pfam	IPR016044 // IPR016044 // IPR016044 // IPR016044 // IPR016044	Filament // Filament // Filament // Filament // Filament	main
7983239	CKMT1A	creatine kinase, mitochondrial 1A	9.34311	6.44196	-2.90115	0.133865	down	AK316124 // BC121001 // ENST00000453782 // ENST00000441322 // ENST00000437534 // ENST00000300283 // ENST00000434505 // ENST00000413453 // ENST00000424065 // NM_020990 // NM_001015001	GenBank // GenBank // ENSEMBL // ENSEMBL // ENSEMBL // ENSEMBL // ENSEMBL // ENSEMBL // ENSEMBL // RefSeq // RefSeq	Homo sapiens cDNA, FLJ79023 complete cds, highly similar to Creatine kinase, ubiquitous mitochondrial precursor (EC 2.7.3.2). // Homo sapiens creatine kinase, mitochondrial 1B, mRNA (cDNA clone MGC:149594 IMAGE:40116549), complete cds. // cdna:known chromosome:GRCh37:15:43885252:43888462:1 gene:ENSG00000237289 gene_biotype:protein_coding transcript_biotype:protein_coding // cdna:known chromosome:…	chr15	+	43885252	43891604	GO:0006600 // GO:0034641 // GO:0044281 // GO:0006600 // GO:0034641 // GO:0044281 // GO:0006600 // GO:0034641 // GO:0044281 // GO:0006600 // GO:0034641 // GO:0044281 // GO:0006600 // GO:0034641 // GO:0044281 // GO:0006600 // GO:0034641 // GO:0044281 // GO:0006600 // GO:0034641 // GO:0044281 // GO:0006600 // GO:0034641 // GO:0044281 // GO:0006600 // GO:0034641 // GO:0044281	creatine metabolic process // cellular nitrogen compound metabolic process // small molecule metabolic process // creatine metabolic process // cellular nitrogen compound metabolic process // small molecule metabolic process // creatine metabolic process // cellular nitrogen compound metabolic process // small molecule metabolic process // creatine metabolic process // cellular nitrogen compound …	traceable author statement // traceable author statement // traceable author statement // traceable author statement // traceable author statement // traceable author statement // traceable author statement // traceable author statement // traceable author statement // traceable author statement // traceable author statement // traceable author statement // traceable author statement // traceable…	GO:0005739 // GO:0005743 // GO:0005739 // GO:0005743 // GO:0005739 // GO:0005743 // GO:0005739 // GO:0005743 // GO:0005739 // GO:0005743 // GO:0005739 // GO:0005743 // GO:0005739 // GO:0005743 // GO:0005739 // GO:0005743 // GO:0005739 // GO:0005743	mitochondrion // mitochondrial inner membrane // mitochondrion // mitochondrial inner membrane // mitochondrion // mitochondrial inner membrane // mitochondrion // mitochondrial inner membrane // mitochondrion // mitochondrial inner membrane // mitochondrion // mitochondrial inner membrane // mitochondrion // mitochondrial inner membrane // mitochondrion // mitochondrial inner membrane // mitocho…	traceable author statement // traceable author statement // traceable author statement // traceable author statement // traceable author statement // traceable author statement // traceable author statement // traceable author statement // traceable author statement // traceable author statement // traceable author statement // traceable author statement // traceable author statement // traceable…	GO:0004111 // GO:0005524 // GO:0004111 // GO:0005524 // GO:0004111 // GO:0005524 // GO:0004111 // GO:0005524 // GO:0004111 // GO:0005524 // GO:0004111 // GO:0005524 // GO:0004111 // GO:0005524 // GO:0004111 // GO:0005524 // GO:0004111 // GO:0005524	creatine kinase activity // ATP binding // creatine kinase activity // ATP binding // creatine kinase activity // ATP binding // creatine kinase activity // ATP binding // creatine kinase activity // ATP binding // creatine kinase activity // ATP binding // creatine kinase activity // ATP binding // creatine kinase activity // ATP binding // creatine kinase activity // ATP binding	inferred from electronic annotation // inferred from electronic annotation // inferred from electronic annotation // inferred from electronic annotation // inferred from electronic annotation // inferred from electronic annotation // inferred from electronic annotation // inferred from electronic annotation // inferred from electronic annotation // inferred from electronic annotation // inferred …	---	---	Pfam // Pfam // Pfam // Pfam // Pfam // Pfam // Pfam // Pfam // Pfam // Pfam // Pfam // Pfam // Pfam // Pfam	IPR022413 // IPR022414 // IPR022413 // IPR022414 // IPR022413 // IPR022414 // IPR022413 // IPR022414 // IPR022413 // IPR022414 // IPR022413 // IPR022414 // IPR022413 // IPR022414	ATP:guanido phosphotransferase, N-terminal // ATP:guanido phosphotransferase, catalytic domain // ATP:guanido phosphotransferase, N-terminal // ATP:guanido phosphotransferase, catalytic domain // ATP:guanido phosphotransferase, N-terminal // ATP:guanido phosphotransferase, catalytic domain // ATP:guanido phosphotransferase, N-terminal // ATP:guanido phosphotransferase, catalytic domain // ATP:gua…	main
7983256	CKMT1A	creatine kinase, mitochondrial 1A	9.34311	6.44196	-2.90115	0.133865	down	AK316124 // BC121001 // ENST00000453782 // ENST00000441322 // ENST00000437534 // ENST00000300283 // ENST00000434505 // ENST00000413453 // ENST00000424065 // NM_020990 // NM_001015001	GenBank // GenBank // ENSEMBL // ENSEMBL // ENSEMBL // ENSEMBL // ENSEMBL // ENSEMBL // ENSEMBL // RefSeq // RefSeq	Homo sapiens cDNA, FLJ79023 complete cds, highly similar to Creatine kinase, ubiquitous mitochondrial precursor (EC 2.7.3.2). // Homo sapiens creatine kinase, mitochondrial 1B, mRNA (cDNA clone MGC:149594 IMAGE:40116549), complete cds. // cdna:known chromosome:GRCh37:15:43885252:43888462:1 gene:ENSG00000237289 gene_biotype:protein_coding transcript_biotype:protein_coding // cdna:known chromosome:…	chr15	+	43985084	43991420	GO:0006600 // GO:0034641 // GO:0044281 // GO:0006600 // GO:0034641 // GO:0044281 // GO:0006600 // GO:0034641 // GO:0044281 // GO:0006600 // GO:0034641 // GO:0044281 // GO:0006600 // GO:0034641 // GO:0044281 // GO:0006600 // GO:0034641 // GO:0044281 // GO:0006600 // GO:0034641 // GO:0044281 // GO:0006600 // GO:0034641 // GO:0044281 // GO:0006600 // GO:0034641 // GO:0044281	creatine metabolic process // cellular nitrogen compound metabolic process // small molecule metabolic process // creatine metabolic process // cellular nitrogen compound metabolic process // small molecule metabolic process // creatine metabolic process // cellular nitrogen compound metabolic process // small molecule metabolic process // creatine metabolic process // cellular nitrogen compound …	traceable author statement // traceable author statement // traceable author statement // traceable author statement // traceable author statement // traceable author statement // traceable author statement // traceable author statement // traceable author statement // traceable author statement // traceable author statement // traceable author statement // traceable author statement // traceable…	GO:0005739 // GO:0005743 // GO:0005739 // GO:0005743 // GO:0005739 // GO:0005743 // GO:0005739 // GO:0005743 // GO:0005739 // GO:0005743 // GO:0005739 // GO:0005743 // GO:0005739 // GO:0005743 // GO:0005739 // GO:0005743 // GO:0005739 // GO:0005743	mitochondrion // mitochondrial inner membrane // mitochondrion // mitochondrial inner membrane // mitochondrion // mitochondrial inner membrane // mitochondrion // mitochondrial inner membrane // mitochondrion // mitochondrial inner membrane // mitochondrion // mitochondrial inner membrane // mitochondrion // mitochondrial inner membrane // mitochondrion // mitochondrial inner membrane // mitocho…	traceable author statement // traceable author statement // traceable author statement // traceable author statement // traceable author statement // traceable author statement // traceable author statement // traceable author statement // traceable author statement // traceable author statement // traceable author statement // traceable author statement // traceable author statement // traceable…	GO:0004111 // GO:0005524 // GO:0004111 // GO:0005524 // GO:0004111 // GO:0005524 // GO:0004111 // GO:0005524 // GO:0004111 // GO:0005524 // GO:0004111 // GO:0005524 // GO:0004111 // GO:0005524 // GO:0004111 // GO:0005524 // GO:0004111 // GO:0005524	creatine kinase activity // ATP binding // creatine kinase activity // ATP binding // creatine kinase activity // ATP binding // creatine kinase activity // ATP binding // creatine kinase activity // ATP binding // creatine kinase activity // ATP binding // creatine kinase activity // ATP binding // creatine kinase activity // ATP binding // creatine kinase activity // ATP binding	inferred from electronic annotation // inferred from electronic annotation // inferred from electronic annotation // inferred from electronic annotation // inferred from electronic annotation // inferred from electronic annotation // inferred from electronic annotation // inferred from electronic annotation // inferred from electronic annotation // inferred from electronic annotation // inferred …	---	---	Pfam // Pfam // Pfam // Pfam // Pfam // Pfam // Pfam // Pfam // Pfam // Pfam // Pfam // Pfam // Pfam // Pfam	IPR022413 // IPR022414 // IPR022413 // IPR022414 // IPR022413 // IPR022414 // IPR022413 // IPR022414 // IPR022413 // IPR022414 // IPR022413 // IPR022414 // IPR022413 // IPR022414	ATP:guanido phosphotransferase, N-terminal // ATP:guanido phosphotransferase, catalytic domain // ATP:guanido phosphotransferase, N-terminal // ATP:guanido phosphotransferase, catalytic domain // ATP:guanido phosphotransferase, N-terminal // ATP:guanido phosphotransferase, catalytic domain // ATP:guanido phosphotransferase, N-terminal // ATP:guanido phosphotransferase, catalytic domain // ATP:gua…	main
7902850	GBP6	guanylate binding protein family, member 6	6.30869	3.43706	-2.87163	0.136632	down	BX537949 // ENST00000370456 // ENST00000544311 // ENST00000535065 // NM_198460	GenBank // ENSEMBL // ENSEMBL // ENSEMBL // RefSeq	Homo sapiens mRNA; cDNA DKFZp686G0786 (from clone DKFZp686G0786); complete cds. // cdna:known chromosome:GRCh37:1:89829617:89852020:1 gene:ENSG00000183347 gene_biotype:protein_coding transcript_biotype:protein_coding // cdna:known chromosome:GRCh37:1:89829605:89851132:1 gene:ENSG00000183347 gene_biotype:protein_coding transcript_biotype:protein_coding // cdna:known chromosome:GRCh37:1:89829619:89…	chr1	+	89829617	89852020	---	---	---	---	---	---	GO:0003924 // GO:0005525 // GO:0003924 // GO:0005525 // GO:0003924 // GO:0005525 // GO:0003924 // GO:0005525 // GO:0003924 // GO:0005525	GTPase activity // GTP binding // GTPase activity // GTP binding // GTPase activity // GTP binding // GTPase activity // GTP binding // GTPase activity // GTP binding	inferred from electronic annotation // inferred from electronic annotation // inferred from electronic annotation // inferred from electronic annotation // inferred from electronic annotation // inferred from electronic annotation // inferred from electronic annotation // inferred from electronic annotation // inferred from electronic annotation // inferred from electronic annotation	---	---	Pfam // Pfam // Pfam // Pfam // Pfam // Pfam	IPR003191 // IPR015894 // IPR003191 // IPR015894 // IPR003191 // IPR015894	Guanylate-binding protein, C-terminal // Guanylate-binding protein, N-terminal // Guanylate-binding protein, C-terminal // Guanylate-binding protein, N-terminal // Guanylate-binding protein, C-terminal // Guanylate-binding protein, N-terminal	main
8081288	TMEM45A	transmembrane protein 45A	6.25111	3.40244	-2.84867	0.138824	down	BC040355 // ENST00000323523 // ENST00000403410 // NM_018004	GenBank // ENSEMBL // ENSEMBL // RefSeq	Homo sapiens transmembrane protein 45A, mRNA (cDNA clone MGC:21145 IMAGE:4748104), complete cds. // cdna:known chromosome:GRCh37:3:100211463:100296288:1 gene:ENSG00000181458 gene_biotype:protein_coding transcript_biotype:protein_coding // cdna:putative chromosome:GRCh37:3:100211495:100296276:1 gene:ENSG00000181458 gene_biotype:protein_coding transcript_biotype:protein_coding // Homo sapiens trans…	chr3	+	100211463	100296285	---	---	---	GO:0016021 // GO:0016021 // GO:0016021 // GO:0016021	integral to membrane // integral to membrane // integral to membrane // integral to membrane	inferred from electronic annotation // inferred from electronic annotation // inferred from electronic annotation // inferred from electronic annotation	---	---	---	---	---	Pfam // Pfam	IPR006904 // IPR006904	Protein of unknown function DUF716, TMEM45 // Protein of unknown function DUF716, TMEM45	main
7902702	CLCA2	chloride channel accessory 2	6.51935	3.68274	-2.83661	0.139989	down	AB026833 // AF043977 // AF127980 // AK290348 // BC041096 // GENSCAN00000010699 // ENST00000370565 // NM_006536	GenBank // GenBank // GenBank // GenBank // GenBank // ENSEMBL // ENSEMBL // RefSeq	Homo sapiens mRNA for chloride channel protein, complete cds. // Homo sapiens calcium-activated chloride channel-2 (hCLCA2) mRNA, complete cds. // Homo sapiens calcium-activated chloride channel protein 3 (CaCC3) mRNA, complete cds. // Homo sapiens cDNA FLJ75628 complete cds, highly similar to Homo sapiens chloride channel, calcium activated, family member 2 (CLCA2), mRNA. // Homo sapiens chlorid…	chr1	+	86889769	86922241	GO:0006810 // GO:0006821 // GO:0007155 // GO:0006810 // GO:0006821 // GO:0007155 // GO:0006810 // GO:0006821 // GO:0007155 // GO:0006810 // GO:0006821 // GO:0007155 // GO:0006810 // GO:0006821 // GO:0007155 // GO:0006810 // GO:0006821 // GO:0007155 // GO:0006810 // GO:0006821 // GO:0007155	transport // chloride transport // cell adhesion // transport // chloride transport // cell adhesion // transport // chloride transport // cell adhesion // transport // chloride transport // cell adhesion // transport // chloride transport // cell adhesion // transport // chloride transport // cell adhesion // transport // chloride transport // cell adhesion	traceable author statement // traceable author statement // inferred from electronic annotation // traceable author statement // traceable author statement // inferred from electronic annotation // traceable author statement // traceable author statement // inferred from electronic annotation // traceable author statement // traceable author statement // inferred from electronic annotation // tra…	GO:0005576 // GO:0005887 // GO:0009925 // GO:0030054 // GO:0005576 // GO:0005887 // GO:0009925 // GO:0030054 // GO:0005576 // GO:0005887 // GO:0009925 // GO:0030054 // GO:0005576 // GO:0005887 // GO:0009925 // GO:0030054 // GO:0005576 // GO:0005887 // GO:0009925 // GO:0030054 // GO:0005576 // GO:0005887 // GO:0009925 // GO:0030054 // GO:0005576 // GO:0005887 // GO:0009925 // GO:0030054	extracellular region // integral to plasma membrane // basal plasma membrane // cell junction // extracellular region // integral to plasma membrane // basal plasma membrane // cell junction // extracellular region // integral to plasma membrane // basal plasma membrane // cell junction // extracellular region // integral to plasma membrane // basal plasma membrane // cell junction // extracellul…	inferred from electronic annotation // traceable author statement // inferred from electronic annotation // inferred from electronic annotation // inferred from electronic annotation // traceable author statement // inferred from electronic annotation // inferred from electronic annotation // inferred from electronic annotation // traceable author statement // inferred from electronic annotation …	GO:0005254 // GO:0015276 // GO:0005254 // GO:0015276 // GO:0005254 // GO:0015276 // GO:0005254 // GO:0015276 // GO:0005254 // GO:0015276 // GO:0005254 // GO:0015276 // GO:0005254 // GO:0015276	chloride channel activity // ligand-gated ion channel activity // chloride channel activity // ligand-gated ion channel activity // chloride channel activity // ligand-gated ion channel activity // chloride channel activity // ligand-gated ion channel activity // chloride channel activity // ligand-gated ion channel activity // chloride channel activity // ligand-gated ion channel activity // chl…	inferred from electronic annotation // inferred from electronic annotation // inferred from electronic annotation // inferred from electronic annotation // inferred from electronic annotation // inferred from electronic annotation // inferred from electronic annotation // inferred from electronic annotation // inferred from electronic annotation // inferred from electronic annotation // inferred …	---	---	Pfam // Pfam // Pfam	IPR002035 // IPR013642 // IPR015394	von Willebrand factor, type A // Chloride channel calcium-activated // Domain of unknown function DUF1973	main
8150698	SNAI2	snail homolog 2 (Drosophila)	9.57528	6.75631	-2.81897	0.141711	down	BC014890 // ENST00000396822 // ENST00000020945 // NM_003068	GenBank // ENSEMBL // ENSEMBL // RefSeq	Homo sapiens snail homolog 2 (Drosophila), mRNA (cDNA clone MGC:10182 IMAGE:3908245), complete cds. // cdna:known chromosome:GRCh37:8:49830327:49834299:-1 gene:ENSG00000019549 gene_biotype:protein_coding transcript_biotype:protein_coding // cdna:known chromosome:GRCh37:8:49830249:49833988:-1 gene:ENSG00000019549 gene_biotype:protein_coding transcript_biotype:protein_coding // Homo sapiens snail h…	chr8	-	49830236	49833991	GO:0000122 // GO:0001649 // GO:0001837 // GO:0003198 // GO:0006933 // GO:0007605 // GO:0009314 // GO:0010839 // GO:0010957 // GO:0014032 // GO:0030335 // GO:0032331 // GO:0032642 // GO:0033629 // GO:0035066 // GO:0035414 // GO:0035921 // GO:0043066 // GO:0043473 // GO:0043518 // GO:0045600 // GO:0045667 // GO:0045885 // GO:0050872 // GO:0060021 // GO:0060070 // GO:0060429 // GO:0060536 // GO:0070…	negative regulation of transcription from RNA polymerase II promoter // osteoblast differentiation // epithelial to mesenchymal transition // epithelial to mesenchymal transition involved in endocardial cushion formation // negative regulation of cell adhesion involved in substrate-bound cell migration // sensory perception of sound // response to radiation // negative regulation of keratinocyte …	inferred from direct assay // inferred from expression pattern // inferred from mutant phenotype // inferred from electronic annotation // inferred from electronic annotation // inferred from mutant phenotype // inferred from electronic annotation // inferred from direct assay // inferred from direct assay // inferred from mutant phenotype // inferred from mutant phenotype // inferred from mutant…	GO:0000790 // GO:0005634 // GO:0005737 // GO:0000790 // GO:0005634 // GO:0005737 // GO:0000790 // GO:0005634 // GO:0005737 // GO:0000790 // GO:0005634 // GO:0005737	nuclear chromatin // nucleus // cytoplasm // nuclear chromatin // nucleus // cytoplasm // nuclear chromatin // nucleus // cytoplasm // nuclear chromatin // nucleus // cytoplasm	inferred from direct assay // inferred from direct assay // inferred from electronic annotation // inferred from direct assay // inferred from direct assay // inferred from electronic annotation // inferred from direct assay // inferred from direct assay // inferred from electronic annotation // inferred from direct assay // inferred from direct assay // inferred from electronic annotation	GO:0001078 // GO:0003682 // GO:0003705 // GO:0008270 // GO:0043565 // GO:0001078 // GO:0003682 // GO:0003705 // GO:0008270 // GO:0043565 // GO:0001078 // GO:0003682 // GO:0003705 // GO:0008270 // GO:0043565 // GO:0001078 // GO:0003682 // GO:0003705 // GO:0008270 // GO:0043565	RNA polymerase II core promoter proximal region sequence-specific DNA binding transcription factor activity involved in negative regulation of transcription // chromatin binding // RNA polymerase II distal enhancer sequence-specific DNA binding transcription factor activity // zinc ion binding // sequence-specific DNA binding // RNA polymerase II core promoter proximal region sequence-specific DN…	inferred from direct assay // inferred from electronic annotation // inferred from electronic annotation // inferred from electronic annotation // inferred from direct assay // inferred from direct assay // inferred from electronic annotation // inferred from electronic annotation // inferred from electronic annotation // inferred from direct assay // inferred from direct assay // inferred from e…	---	---	Pfam // Pfam	IPR007087 // IPR007087	Zinc finger, C2H2 // Zinc finger, C2H2	main
8162759	TBC1D2	TBC1 domain family, member 2	8.31331	5.57993	-2.73339	0.150373	down	AY026527 // ENST00000375064 // ENST00000375066 // ENST00000342112 // NR_051978 // NM_018421 // NM_001267571	GenBank // ENSEMBL // ENSEMBL // ENSEMBL // RefSeq // RefSeq // RefSeq	Homo sapiens prostate antigen PARIS-1 mRNA, complete cds. // cdna:known chromosome:GRCh37:9:100961311:101017862:-1 gene:ENSG00000095383 gene_biotype:protein_coding transcript_biotype:protein_coding // cdna:known chromosome:GRCh37:9:100961311:101017915:-1 gene:ENSG00000095383 gene_biotype:protein_coding transcript_biotype:protein_coding // cdna:known chromosome:GRCh37:9:100961311:101017872:-1 gene…	chr9	-	100961311	101017915	GO:0032851 // GO:0032851 // GO:0032851 // GO:0032851 // GO:0032851 // GO:0032851 // GO:0032851	positive regulation of Rab GTPase activity // positive regulation of Rab GTPase activity // positive regulation of Rab GTPase activity // positive regulation of Rab GTPase activity // positive regulation of Rab GTPase activity // positive regulation of Rab GTPase activity // positive regulation of Rab GTPase activity	inferred from direct assay // inferred from direct assay // inferred from direct assay // inferred from direct assay // inferred from direct assay // inferred from direct assay // inferred from direct assay	GO:0005634 // GO:0005737 // GO:0016023 // GO:0030054 // GO:0031410 // GO:0005634 // GO:0005737 // GO:0016023 // GO:0030054 // GO:0031410 // GO:0005634 // GO:0005737 // GO:0016023 // GO:0030054 // GO:0031410 // GO:0005634 // GO:0005737 // GO:0016023 // GO:0030054 // GO:0031410 // GO:0005634 // GO:0005737 // GO:0016023 // GO:0030054 // GO:0031410 // GO:0005634 // GO:0005737 // GO:0016023 // GO:0030…	nucleus // cytoplasm // cytoplasmic membrane-bounded vesicle // cell junction // cytoplasmic vesicle // nucleus // cytoplasm // cytoplasmic membrane-bounded vesicle // cell junction // cytoplasmic vesicle // nucleus // cytoplasm // cytoplasmic membrane-bounded vesicle // cell junction // cytoplasmic vesicle // nucleus // cytoplasm // cytoplasmic membrane-bounded vesicle // cell junction // cytopl…	inferred from direct assay // inferred from direct assay // inferred from electronic annotation // inferred from direct assay // inferred from direct assay // inferred from direct assay // inferred from direct assay // inferred from electronic annotation // inferred from direct assay // inferred from direct assay // inferred from direct assay // inferred from direct assay // inferred from electro…	GO:0005097 // GO:0005543 // GO:0045296 // GO:0005097 // GO:0005543 // GO:0045296 // GO:0005097 // GO:0005543 // GO:0045296 // GO:0005097 // GO:0005543 // GO:0045296 // GO:0005097 // GO:0005543 // GO:0045296 // GO:0005097 // GO:0005543 // GO:0045296 // GO:0005097 // GO:0005543 // GO:0045296	Rab GTPase activator activity // phospholipid binding // cadherin binding // Rab GTPase activator activity // phospholipid binding // cadherin binding // Rab GTPase activator activity // phospholipid binding // cadherin binding // Rab GTPase activator activity // phospholipid binding // cadherin binding // Rab GTPase activator activity // phospholipid binding // cadherin binding // Rab GTPase act…	inferred from direct assay // inferred from electronic annotation // inferred from physical interaction // inferred from direct assay // inferred from electronic annotation // inferred from physical interaction // inferred from direct assay // inferred from electronic annotation // inferred from physical interaction // inferred from direct assay // inferred from electronic annotation // inferred …	---	---	Pfam // Pfam // Pfam	IPR000195 // IPR000195 // IPR000195	Rab-GTPase-TBC domain // Rab-GTPase-TBC domain // Rab-GTPase-TBC domain	main
7908459	CFH	complement factor H	5.24452	2.52686	-2.71766	0.152021	down	BC142699 // ENST00000367429 // ENST00000466229 // NM_000186	GenBank // ENSEMBL // ENSEMBL // RefSeq	Homo sapiens complement factor H, mRNA (cDNA clone MGC:165027 IMAGE:40148771), complete cds. // cdna:known chromosome:GRCh37:1:196621008:196716634:1 gene:ENSG00000000971 gene_biotype:protein_coding transcript_biotype:protein_coding // cdna:known chromosome:GRCh37:1:196646118:196716634:1 gene:ENSG00000000971 gene_biotype:protein_coding transcript_biotype:retained_intron // Homo sapiens complement …	chr1	+	196621008	196716634	GO:0006956 // GO:0006957 // GO:0030449 // GO:0045087 // GO:0006956 // GO:0006957 // GO:0030449 // GO:0045087 // GO:0006956 // GO:0006957 // GO:0030449 // GO:0045087 // GO:0006956 // GO:0006957 // GO:0030449 // GO:0045087	complement activation // complement activation, alternative pathway // regulation of complement activation // innate immune response // complement activation // complement activation, alternative pathway // regulation of complement activation // innate immune response // complement activation // complement activation, alternative pathway // regulation of complement activation // innate immune res…	traceable author statement // inferred from electronic annotation // traceable author statement // traceable author statement // traceable author statement // inferred from electronic annotation // traceable author statement // traceable author statement // traceable author statement // inferred from electronic annotation // traceable author statement // traceable author statement // traceable au…	GO:0005576 // GO:0005615 // GO:0005576 // GO:0005615 // GO:0005576 // GO:0005615 // GO:0005576 // GO:0005615	extracellular region // extracellular space // extracellular region // extracellular space // extracellular region // extracellular space // extracellular region // extracellular space	traceable author statement // traceable author statement // traceable author statement // traceable author statement // traceable author statement // traceable author statement // traceable author statement // traceable author statement	---	---	---	---	---	Pfam	IPR000436	Sushi/SCR/CCP	main
7902565	LPHN2	latrophilin 2	5.36709	2.65473	-2.71237	0.15258	down	AB018329 // AF104266 // AF104939 // ENST00000370728 // ENST00000370730 // ENST00000370727 // ENST00000370725 // ENST00000359929 // ENST00000370715 // ENST00000370713 // ENST00000319517 // ENST00000449420 // ENST00000370717 // ENST00000394879 // ENST00000271029 // ENST00000335786 // NM_012302	GenBank // GenBank // GenBank // ENSEMBL // ENSEMBL // ENSEMBL // ENSEMBL // ENSEMBL // ENSEMBL // ENSEMBL // ENSEMBL // ENSEMBL // ENSEMBL // ENSEMBL // ENSEMBL // ENSEMBL // RefSeq	Homo sapiens mRNA for KIAA0786 protein, partial cds. // Homo sapiens lectomedin-1 alpha (LEC1) mRNA, complete cds. // Homo sapiens lectomedin-1 gamma (LEC1) mRNA, complete cds. // cdna:known chromosome:GRCh37:1:81771851:82458106:1 gene:ENSG00000117114 gene_biotype:protein_coding transcript_biotype:protein_coding // cdna:known chromosome:GRCh37:1:81771851:82458106:1 gene:ENSG00000117114 gene_bioty…	chr1	+	81771851	82459719	GO:0007186 // GO:0007218 // GO:0007186 // GO:0007218 // GO:0007186 // GO:0007218 // GO:0007186 // GO:0007218 // GO:0007186 // GO:0007218 // GO:0007186 // GO:0007218 // GO:0007186 // GO:0007218 // GO:0007186 // GO:0007218 // GO:0007186 // GO:0007218 // GO:0007186 // GO:0007218 // GO:0007186 // GO:0007218 // GO:0007186 // GO:0007218 // GO:0007186 // GO:0007218 // GO:0007186 // GO:0007218 // GO:0007…	G-protein coupled receptor signaling pathway // neuropeptide signaling pathway // G-protein coupled receptor signaling pathway // neuropeptide signaling pathway // G-protein coupled receptor signaling pathway // neuropeptide signaling pathway // G-protein coupled receptor signaling pathway // neuropeptide signaling pathway // G-protein coupled receptor signaling pathway // neuropeptide signaling …	non-traceable author statement // inferred from electronic annotation // non-traceable author statement // inferred from electronic annotation // non-traceable author statement // inferred from electronic annotation // non-traceable author statement // inferred from electronic annotation // non-traceable author statement // inferred from electronic annotation // non-traceable author statement // …	GO:0005886 // GO:0016021 // GO:0005886 // GO:0016021 // GO:0005886 // GO:0016021 // GO:0005886 // GO:0016021 // GO:0005886 // GO:0016021 // GO:0005886 // GO:0016021 // GO:0005886 // GO:0016021 // GO:0005886 // GO:0016021 // GO:0005886 // GO:0016021 // GO:0005886 // GO:0016021 // GO:0005886 // GO:0016021 // GO:0005886 // GO:0016021 // GO:0005886 // GO:0016021 // GO:0005886 // GO:0016021 // GO:0005…	plasma membrane // integral to membrane // plasma membrane // integral to membrane // plasma membrane // integral to membrane // plasma membrane // integral to membrane // plasma membrane // integral to membrane // plasma membrane // integral to membrane // plasma membrane // integral to membrane // plasma membrane // integral to membrane // plasma membrane // integral to membrane // plasma membr…	inferred from electronic annotation // non-traceable author statement // inferred from electronic annotation // non-traceable author statement // inferred from electronic annotation // non-traceable author statement // inferred from electronic annotation // non-traceable author statement // inferred from electronic annotation // non-traceable author statement // inferred from electronic annotatio…	GO:0004930 // GO:0016524 // GO:0030246 // GO:0004930 // GO:0016524 // GO:0030246 // GO:0004930 // GO:0016524 // GO:0030246 // GO:0004930 // GO:0016524 // GO:0030246 // GO:0004930 // GO:0016524 // GO:0030246 // GO:0004930 // GO:0016524 // GO:0030246 // GO:0004930 // GO:0016524 // GO:0030246 // GO:0004930 // GO:0016524 // GO:0030246 // GO:0004930 // GO:0016524 // GO:0030246 // GO:0004930 // GO:0016…	G-protein coupled receptor activity // latrotoxin receptor activity // carbohydrate binding // G-protein coupled receptor activity // latrotoxin receptor activity // carbohydrate binding // G-protein coupled receptor activity // latrotoxin receptor activity // carbohydrate binding // G-protein coupled receptor activity // latrotoxin receptor activity // carbohydrate binding // G-protein coupled r…	inferred from electronic annotation // non-traceable author statement // inferred from electronic annotation // inferred from electronic annotation // non-traceable author statement // inferred from electronic annotation // inferred from electronic annotation // non-traceable author statement // inferred from electronic annotation // inferred from electronic annotation // non-traceable author sta…	GenMAPP // GenMAPP // GenMAPP // GenMAPP // GenMAPP // GenMAPP // GenMAPP // GenMAPP	GPCRDB_Class_B_Secretin-like // GPCRDB_Other // GPCRDB_Class_B_Secretin-like // GPCRDB_Other // GPCRDB_Class_B_Secretin-like // GPCRDB_Other // GPCRDB_Class_B_Secretin-like // GPCRDB_Other	Pfam // Pfam // Pfam // Pfam // Pfam // Pfam // Pfam // Pfam // Pfam // Pfam // Pfam // Pfam // Pfam // Pfam // Pfam // Pfam // Pfam // Pfam // Pfam // Pfam // Pfam // Pfam // Pfam // Pfam // Pfam // Pfam // Pfam // Pfam // Pfam // Pfam // Pfam // Pfam // Pfam // Pfam // Pfam // Pfam // Pfam // Pfam // Pfam // Pfam // Pfam // Pfam // Pfam // Pfam // Pfam // Pfam // Pfam // Pfam // Pfam // Pfam //…	IPR000203 // IPR000832 // IPR000922 // IPR001879 // IPR003112 // IPR003334 // IPR022624 // IPR000203 // IPR000832 // IPR000922 // IPR001879 // IPR003112 // IPR003334 // IPR022624 // IPR000203 // IPR000832 // IPR000922 // IPR001879 // IPR003112 // IPR003334 // IPR022624 // IPR000203 // IPR000832 // IPR000922 // IPR001879 // IPR003112 // IPR003334 // IPR022624 // IPR000203 // IPR000832 // IPR000922…	GPS domain // GPCR, family 2, secretin-like // D-galactoside/L-rhamnose binding SUEL lectin domain // GPCR, family 2, extracellular hormone receptor domain // Olfactomedin-like // GPCR, family 2, latrophilin, C-terminal // Domain of unknown function DUF3497 // GPS domain // GPCR, family 2, secretin-like // D-galactoside/L-rhamnose binding SUEL lectin domain // GPCR, family 2, extracellular hormon…	main
7924450	DUSP10	dual specificity phosphatase 10	7.06097	4.35579	-2.70518	0.153341	down	BC031405 // ENST00000366899 // ENST00000418487 // ENST00000323825 // ENST00000544095 // NM_007207 // NM_144729 // NM_144728	GenBank // ENSEMBL // ENSEMBL // ENSEMBL // ENSEMBL // RefSeq // RefSeq // RefSeq	Homo sapiens dual specificity phosphatase 10, mRNA (cDNA clone MGC:35356 IMAGE:5182027), complete cds. // cdna:known chromosome:GRCh37:1:221874766:221915518:-1 gene:ENSG00000143507 gene_biotype:protein_coding transcript_biotype:protein_coding // cdna:known chromosome:GRCh37:1:221874766:221913086:-1 gene:ENSG00000143507 gene_biotype:protein_coding transcript_biotype:protein_coding // cdna:known ch…	chr1	-	221874766	221915518	GO:0000188 // GO:0002819 // GO:0006470 // GO:0006950 // GO:0007254 // GO:0032496 // GO:0032873 // GO:0043508 // GO:0046329 // GO:0060266 // GO:0000188 // GO:0002819 // GO:0006470 // GO:0006950 // GO:0007254 // GO:0032496 // GO:0032873 // GO:0043508 // GO:0046329 // GO:0060266 // GO:0000188 // GO:0002819 // GO:0006470 // GO:0006950 // GO:0007254 // GO:0032496 // GO:0032873 // GO:0043508 // GO:0046…	inactivation of MAPK activity // regulation of adaptive immune response // protein dephosphorylation // response to stress // JNK cascade // response to lipopolysaccharide // negative regulation of stress-activated MAPK cascade // negative regulation of JUN kinase activity // negative regulation of JNK cascade // negative regulation of respiratory burst involved in inflammatory response // inacti…	not recorded // inferred from electronic annotation // not recorded // traceable author statement // traceable author statement // inferred from electronic annotation // not recorded // not recorded // not recorded // inferred from electronic annotation // not recorded // inferred from electronic annotation // not recorded // traceable author statement // traceable author statement // inferred fr…	GO:0005634 // GO:0005730 // GO:0005737 // GO:0005794 // GO:0005634 // GO:0005730 // GO:0005737 // GO:0005794 // GO:0005634 // GO:0005730 // GO:0005737 // GO:0005794 // GO:0005634 // GO:0005730 // GO:0005737 // GO:0005794 // GO:0005634 // GO:0005730 // GO:0005737 // GO:0005794 // GO:0005634 // GO:0005730 // GO:0005737 // GO:0005794 // GO:0005634 // GO:0005730 // GO:0005737 // GO:0005794 // GO:0005…	nucleus // nucleolus // cytoplasm // Golgi apparatus // nucleus // nucleolus // cytoplasm // Golgi apparatus // nucleus // nucleolus // cytoplasm // Golgi apparatus // nucleus // nucleolus // cytoplasm // Golgi apparatus // nucleus // nucleolus // cytoplasm // Golgi apparatus // nucleus // nucleolus // cytoplasm // Golgi apparatus // nucleus // nucleolus // cytoplasm // Golgi apparatus // nucleus…	inferred from direct assay // inferred from direct assay // traceable author statement // inferred from direct assay // inferred from direct assay // inferred from direct assay // traceable author statement // inferred from direct assay // inferred from direct assay // inferred from direct assay // traceable author statement // inferred from direct assay // inferred from direct assay // inferred …	GO:0004721 // GO:0004725 // GO:0017017 // GO:0004721 // GO:0004725 // GO:0017017 // GO:0004721 // GO:0004725 // GO:0017017 // GO:0004721 // GO:0004725 // GO:0017017 // GO:0004721 // GO:0004725 // GO:0017017 // GO:0004721 // GO:0004725 // GO:0017017 // GO:0004721 // GO:0004725 // GO:0017017 // GO:0004721 // GO:0004725 // GO:0017017	phosphoprotein phosphatase activity // protein tyrosine phosphatase activity // MAP kinase tyrosine/serine/threonine phosphatase activity // phosphoprotein phosphatase activity // protein tyrosine phosphatase activity // MAP kinase tyrosine/serine/threonine phosphatase activity // phosphoprotein phosphatase activity // protein tyrosine phosphatase activity // MAP kinase tyrosine/serine/threonine …	traceable author statement // inferred from electronic annotation // not recorded // traceable author statement // inferred from electronic annotation // not recorded // traceable author statement // inferred from electronic annotation // not recorded // traceable author statement // inferred from electronic annotation // not recorded // traceable author statement // inferred from electronic anno…	---	---	Pfam // Pfam // Pfam // Pfam // Pfam // Pfam // Pfam // Pfam	IPR000340 // IPR001763 // IPR000340 // IPR001763 // IPR000242 // IPR000340 // IPR000242 // IPR000340	Dual specificity phosphatase, catalytic domain // Rhodanese-like domain // Dual specificity phosphatase, catalytic domain // Rhodanese-like domain // Protein-tyrosine phosphatase, receptor/non-receptor type // Dual specificity phosphatase, catalytic domain // Protein-tyrosine phosphatase, receptor/non-receptor type // Dual specificity phosphatase, catalytic domain	main
8090823	SLCO2A1	solute carrier organic anion transporter family, member 2A1	5.88053	3.17939	-2.70115	0.153771	down	U70867 // ENST00000310926 // ENST00000481359 // NM_005630	GenBank // ENSEMBL // ENSEMBL // RefSeq	Homo sapiens prostaglandin transporter hPGT mRNA, complete cds. // cdna:known chromosome:GRCh37:3:133651540:133748920:-1 gene:ENSG00000174640 gene_biotype:protein_coding transcript_biotype:protein_coding // cdna:known chromosome:GRCh37:3:133653483:133748767:-1 gene:ENSG00000174640 gene_biotype:protein_coding transcript_biotype:nonsense_mediated_decay // Homo sapiens solute carrier organic anion t…	chr3	-	133651540	133748829	GO:0006869 // GO:0043252 // GO:0055085 // GO:0006869 // GO:0043252 // GO:0055085 // GO:0006869 // GO:0043252 // GO:0055085 // GO:0006869 // GO:0043252 // GO:0055085	lipid transport // sodium-independent organic anion transport // transmembrane transport // lipid transport // sodium-independent organic anion transport // transmembrane transport // lipid transport // sodium-independent organic anion transport // transmembrane transport // lipid transport // sodium-independent organic anion transport // transmembrane transport	traceable author statement // traceable author statement // traceable author statement // traceable author statement // traceable author statement // traceable author statement // traceable author statement // traceable author statement // traceable author statement // traceable author statement // traceable author statement // traceable author statement	GO:0005624 // GO:0005886 // GO:0005887 // GO:0005624 // GO:0005886 // GO:0005887 // GO:0005624 // GO:0005886 // GO:0005887 // GO:0005624 // GO:0005886 // GO:0005887	membrane fraction // plasma membrane // integral to plasma membrane // membrane fraction // plasma membrane // integral to plasma membrane // membrane fraction // plasma membrane // integral to plasma membrane // membrane fraction // plasma membrane // integral to plasma membrane	traceable author statement // traceable author statement // traceable author statement // traceable author statement // traceable author statement // traceable author statement // traceable author statement // traceable author statement // traceable author statement // traceable author statement // traceable author statement // traceable author statement	GO:0005319 // GO:0015132 // GO:0005319 // GO:0015132 // GO:0005319 // GO:0015132 // GO:0005319 // GO:0015132	lipid transporter activity // prostaglandin transmembrane transporter activity // lipid transporter activity // prostaglandin transmembrane transporter activity // lipid transporter activity // prostaglandin transmembrane transporter activity // lipid transporter activity // prostaglandin transmembrane transporter activity	traceable author statement // inferred from electronic annotation // traceable author statement // inferred from electronic annotation // traceable author statement // inferred from electronic annotation // traceable author statement // inferred from electronic annotation	---	---	Pfam // Pfam // Pfam // Pfam // Pfam	IPR004156 // IPR011497 // IPR011701 // IPR004156 // IPR011701	Organic anion transporter polypeptide OATP // Kazal-type serine protease inhibitor domain // Major facilitator superfamily // Organic anion transporter polypeptide OATP // Major facilitator superfamily	main
8174654	KLHL13	kelch-like 13 (Drosophila)	6.76077	4.06923	-2.69154	0.154798	down	AB037730 // AK296324 // AK316509 // BC064576 // ENST00000371882 // ENST00000371876 // ENST00000371878 // ENST00000447671 // ENST00000469946 // ENST00000541812 // ENST00000540167 // ENST00000539496 // ENST00000262820 // ENST00000545703 // NM_001168299 // NM_001168300 // NM_001168301 // NM_001168302 // NM_001168303 // NM_033495	GenBank // GenBank // GenBank // GenBank // ENSEMBL // ENSEMBL // ENSEMBL // ENSEMBL // ENSEMBL // ENSEMBL // ENSEMBL // ENSEMBL // ENSEMBL // ENSEMBL // RefSeq // RefSeq // RefSeq // RefSeq // RefSeq // RefSeq	Homo sapiens mRNA for KIAA1309 protein, partial cds. // Homo sapiens cDNA FLJ56095 complete cds, highly similar to Kelch-like protein 13. // Homo sapiens cDNA, FLJ79408 complete cds, highly similar to Kelch-like protein 13. // Homo sapiens kelch-like 13 (Drosophila), mRNA (cDNA clone MGC:74791 IMAGE:5727768), complete cds. // cdna:known chromosome:GRCh37:X:117031776:117250761:-1 gene:ENSG00000003…	chrX	-	117031776	117250761	GO:0000910 // GO:0007067 // GO:0016567 // GO:0000910 // GO:0007067 // GO:0016567 // GO:0000910 // GO:0007067 // GO:0016567 // GO:0000910 // GO:0007067 // GO:0016567 // GO:0000910 // GO:0007067 // GO:0016567 // GO:0000910 // GO:0007067 // GO:0016567 // GO:0000910 // GO:0007067 // GO:0016567 // GO:0000910 // GO:0007067 // GO:0016567 // GO:0000910 // GO:0007067 // GO:0016567 // GO:0000910 // GO:0007…	cytokinesis // mitosis // protein ubiquitination // cytokinesis // mitosis // protein ubiquitination // cytokinesis // mitosis // protein ubiquitination // cytokinesis // mitosis // protein ubiquitination // cytokinesis // mitosis // protein ubiquitination // cytokinesis // mitosis // protein ubiquitination // cytokinesis // mitosis // protein ubiquitination // cytokinesis // mitosis // protein u…	inferred from mutant phenotype // inferred from electronic annotation // inferred from direct assay // inferred from mutant phenotype // inferred from electronic annotation // inferred from direct assay // inferred from mutant phenotype // inferred from electronic annotation // inferred from direct assay // inferred from mutant phenotype // inferred from electronic annotation // inferred from dir…	GO:0031463 // GO:0031463 // GO:0031463 // GO:0031463 // GO:0031463 // GO:0031463 // GO:0031463 // GO:0031463 // GO:0031463 // GO:0031463 // GO:0031463 // GO:0031463 // GO:0031463 // GO:0031463 // GO:0031463 // GO:0031463 // GO:0031463 // GO:0031463 // GO:0031463 // GO:0031463	Cul3-RING ubiquitin ligase complex // Cul3-RING ubiquitin ligase complex // Cul3-RING ubiquitin ligase complex // Cul3-RING ubiquitin ligase complex // Cul3-RING ubiquitin ligase complex // Cul3-RING ubiquitin ligase complex // Cul3-RING ubiquitin ligase complex // Cul3-RING ubiquitin ligase complex // Cul3-RING ubiquitin ligase complex // Cul3-RING ubiquitin ligase complex // Cul3-RING ubiquitin…	inferred from direct assay // inferred from direct assay // inferred from direct assay // inferred from direct assay // inferred from direct assay // inferred from direct assay // inferred from direct assay // inferred from direct assay // inferred from direct assay // inferred from direct assay // inferred from direct assay // inferred from direct assay // inferred from direct assay // inferred …	GO:0004842 // GO:0004842 // GO:0004842 // GO:0004842 // GO:0004842 // GO:0004842 // GO:0004842 // GO:0004842 // GO:0004842 // GO:0004842 // GO:0004842 // GO:0004842 // GO:0004842 // GO:0004842 // GO:0004842 // GO:0004842 // GO:0004842 // GO:0004842 // GO:0004842 // GO:0004842	ubiquitin-protein ligase activity // ubiquitin-protein ligase activity // ubiquitin-protein ligase activity // ubiquitin-protein ligase activity // ubiquitin-protein ligase activity // ubiquitin-protein ligase activity // ubiquitin-protein ligase activity // ubiquitin-protein ligase activity // ubiquitin-protein ligase activity // ubiquitin-protein ligase activity // ubiquitin-protein ligase acti…	inferred from direct assay // inferred from direct assay // inferred from direct assay // inferred from direct assay // inferred from direct assay // inferred from direct assay // inferred from direct assay // inferred from direct assay // inferred from direct assay // inferred from direct assay // inferred from direct assay // inferred from direct assay // inferred from direct assay // inferred …	---	---	Pfam // Pfam // Pfam // Pfam // Pfam // Pfam // Pfam // Pfam // Pfam // Pfam // Pfam // Pfam // Pfam // Pfam // Pfam // Pfam // Pfam // Pfam // Pfam // Pfam // Pfam // Pfam // Pfam // Pfam // Pfam // Pfam // Pfam // Pfam // Pfam // Pfam // Pfam // Pfam // Pfam // Pfam // Pfam // Pfam // Pfam // Pfam // Pfam // Pfam	IPR006652 // IPR011498 // IPR011705 // IPR013069 // IPR006652 // IPR011498 // IPR011705 // IPR013069 // IPR006652 // IPR011498 // IPR011705 // IPR013069 // IPR006652 // IPR011498 // IPR011705 // IPR013069 // IPR006652 // IPR011498 // IPR011705 // IPR013069 // IPR006652 // IPR011498 // IPR011705 // IPR013069 // IPR006652 // IPR011498 // IPR011705 // IPR013069 // IPR006652 // IPR011498 // IPR011705…	Kelch repeat type 1 // Kelch repeat type 2 // BTB/Kelch-associated // BTB/POZ // Kelch repeat type 1 // Kelch repeat type 2 // BTB/Kelch-associated // BTB/POZ // Kelch repeat type 1 // Kelch repeat type 2 // BTB/Kelch-associated // BTB/POZ // Kelch repeat type 1 // Kelch repeat type 2 // BTB/Kelch-associated // BTB/POZ // Kelch repeat type 1 // Kelch repeat type 2 // BTB/Kelch-associated // BTB/P…	main
8022674	CDH2	cadherin 2, type 1, N-cadherin (neuronal)	8.53653	5.853	-2.68353	0.15566	down	BC036470 // ENST00000269141 // NM_001792	GenBank // ENSEMBL // RefSeq	Homo sapiens cadherin 2, type 1, N-cadherin (neuronal), mRNA (cDNA clone MGC:41765 IMAGE:5264944), complete cds. // cdna:known chromosome:GRCh37:18:25530930:25757410:-1 gene:ENSG00000170558 gene_biotype:protein_coding transcript_biotype:protein_coding // Homo sapiens cadherin 2, type 1, N-cadherin (neuronal) (CDH2), mRNA.	chr18	-	25530934	25757191	GO:0007155 // GO:0007156 // GO:0007157 // GO:0007416 // GO:0016339 // GO:0016477 // GO:0031641 // GO:0032880 // GO:0034329 // GO:0034332 // GO:0035023 // GO:0042692 // GO:0045216 // GO:0048514 // GO:0050770 // GO:0051149 // GO:0007155 // GO:0007156 // GO:0007157 // GO:0007416 // GO:0016339 // GO:0016477 // GO:0031641 // GO:0032880 // GO:0034329 // GO:0034332 // GO:0035023 // GO:0042692 // GO:0045…	cell adhesion // homophilic cell adhesion // heterophilic cell-cell adhesion // synapse assembly // calcium-dependent cell-cell adhesion // cell migration // regulation of myelination // regulation of protein localization // cell junction assembly // adherens junction organization // regulation of Rho protein signal transduction // muscle cell differentiation // cell-cell junction organization //…	traceable author statement // inferred from electronic annotation // inferred from electronic annotation // inferred from electronic annotation // inferred from electronic annotation // inferred from electronic annotation // inferred from electronic annotation // inferred from electronic annotation // traceable author statement // traceable author statement // inferred from electronic annotation …	GO:0005624 // GO:0005886 // GO:0005911 // GO:0005913 // GO:0005916 // GO:0014704 // GO:0016021 // GO:0016342 // GO:0030027 // GO:0044456 // GO:0005624 // GO:0005886 // GO:0005911 // GO:0005913 // GO:0005916 // GO:0014704 // GO:0016021 // GO:0016342 // GO:0030027 // GO:0044456 // GO:0005624 // GO:0005886 // GO:0005911 // GO:0005913 // GO:0005916 // GO:0014704 // GO:0016021 // GO:0016342 // GO:0030…	membrane fraction // plasma membrane // cell-cell junction // cell-cell adherens junction // fascia adherens // intercalated disc // integral to membrane // catenin complex // lamellipodium // synapse part // membrane fraction // plasma membrane // cell-cell junction // cell-cell adherens junction // fascia adherens // intercalated disc // integral to membrane // catenin complex // lamellipodium …	inferred from electronic annotation // traceable author statement // inferred from direct assay // inferred from direct assay // inferred from electronic annotation // inferred from sequence or structural similarity // inferred from electronic annotation // inferred from direct assay // inferred from electronic annotation // inferred from electronic annotation // inferred from electronic annotati…	GO:0005509 // GO:0008013 // GO:0019901 // GO:0019903 // GO:0042153 // GO:0045294 // GO:0045295 // GO:0005509 // GO:0008013 // GO:0019901 // GO:0019903 // GO:0042153 // GO:0045294 // GO:0045295 // GO:0005509 // GO:0008013 // GO:0019901 // GO:0019903 // GO:0042153 // GO:0045294 // GO:0045295	calcium ion binding // beta-catenin binding // protein kinase binding // protein phosphatase binding // RPTP-like protein binding // alpha-catenin binding // gamma-catenin binding // calcium ion binding // beta-catenin binding // protein kinase binding // protein phosphatase binding // RPTP-like protein binding // alpha-catenin binding // gamma-catenin binding // calcium ion binding // beta-caten…	inferred from electronic annotation // traceable author statement // inferred from electronic annotation // inferred from electronic annotation // inferred from electronic annotation // inferred from physical interaction // inferred from physical interaction // inferred from electronic annotation // traceable author statement // inferred from electronic annotation // inferred from electronic anno…	---	---	Pfam // Pfam // Pfam	IPR000233 // IPR002126 // IPR014868	Cadherin, cytoplasmic domain // Cadherin // Cadherin prodomain	main
7965322	KITLG	KIT ligand	6.86904	4.18905	-2.67999	0.156043	down	AF400436 // ENST00000228280 // ENST00000347404 // NM_000899 // NM_003994	GenBank // ENSEMBL // ENSEMBL // RefSeq // RefSeq	Homo sapiens stem cell factor isoform 1 mRNA, complete cds, alternatively spliced. // cdna:known chromosome:GRCh37:12:88890359:88974238:-1 gene:ENSG00000049130 gene_biotype:protein_coding transcript_biotype:protein_coding // cdna:known chromosome:GRCh37:12:88890359:88974628:-1 gene:ENSG00000049130 gene_biotype:protein_coding transcript_biotype:protein_coding // Homo sapiens KIT ligand (KITLG), tr…	chr12	-	88886566	88974238	GO:0001541 // GO:0001755 // GO:0002763 // GO:0007155 // GO:0007165 // GO:0008283 // GO:0008584 // GO:0030097 // GO:0033026 // GO:0035162 // GO:0035234 // GO:0045636 // GO:0045740 // GO:0046579 // GO:0050731 // GO:0070668 // GO:0001541 // GO:0001755 // GO:0002763 // GO:0007155 // GO:0007165 // GO:0008283 // GO:0008584 // GO:0030097 // GO:0033026 // GO:0035162 // GO:0035234 // GO:0045636 // GO:0045…	ovarian follicle development // neural crest cell migration // positive regulation of myeloid leukocyte differentiation // cell adhesion // signal transduction // cell proliferation // male gonad development // hemopoiesis // negative regulation of mast cell apoptotic process // embryonic hemopoiesis // germ cell programmed cell death // positive regulation of melanocyte differentiation // positi…	inferred from electronic annotation // inferred from electronic annotation // inferred from electronic annotation // inferred from electronic annotation // traceable author statement // traceable author statement // inferred from expression pattern // non-traceable author statement // inferred from electronic annotation // inferred from direct assay // inferred from electronic annotation // infer…	GO:0005576 // GO:0005615 // GO:0005737 // GO:0005856 // GO:0005886 // GO:0005886 // GO:0016021 // GO:0005576 // GO:0005615 // GO:0005737 // GO:0005856 // GO:0005886 // GO:0005886 // GO:0016021 // GO:0005576 // GO:0005615 // GO:0005737 // GO:0005856 // GO:0005886 // GO:0005886 // GO:0016021 // GO:0005576 // GO:0005615 // GO:0005737 // GO:0005856 // GO:0005886 // GO:0005886 // GO:0016021 // GO:0005…	extracellular region // extracellular space // cytoplasm // cytoskeleton // plasma membrane // plasma membrane // integral to membrane // extracellular region // extracellular space // cytoplasm // cytoskeleton // plasma membrane // plasma membrane // integral to membrane // extracellular region // extracellular space // cytoplasm // cytoskeleton // plasma membrane // plasma membrane // integral …	traceable author statement // inferred from electronic annotation // inferred from electronic annotation // inferred from electronic annotation // non-traceable author statement // traceable author statement // inferred from electronic annotation // traceable author statement // inferred from electronic annotation // inferred from electronic annotation // inferred from electronic annotation // no…	GO:0005125 // GO:0005173 // GO:0005515 // GO:0008083 // GO:0005125 // GO:0005173 // GO:0005515 // GO:0008083 // GO:0005125 // GO:0005173 // GO:0005515 // GO:0008083 // GO:0005125 // GO:0005173 // GO:0005515 // GO:0008083 // GO:0005125 // GO:0005173 // GO:0005515 // GO:0008083	cytokine activity // stem cell factor receptor binding // protein binding // growth factor activity // cytokine activity // stem cell factor receptor binding // protein binding // growth factor activity // cytokine activity // stem cell factor receptor binding // protein binding // growth factor activity // cytokine activity // stem cell factor receptor binding // protein binding // growth factor…	inferred from electronic annotation // non-traceable author statement // inferred from physical interaction // inferred from electronic annotation // inferred from electronic annotation // non-traceable author statement // inferred from physical interaction // inferred from electronic annotation // inferred from electronic annotation // non-traceable author statement // inferred from physical int…	---	---	Pfam // Pfam	IPR003452 // IPR003452	Stem cell factor // Stem cell factor	main
8073062	APOBEC3B	apolipoprotein B mRNA editing enzyme, catalytic polypeptide-like 3B	9.42097	6.748	-2.67296	0.156804	down	AK024854 // ENST00000335760 // ENST00000333467 // NM_004900 // NM_001270411	GenBank // ENSEMBL // ENSEMBL // RefSeq // RefSeq	Homo sapiens cDNA: FLJ21201 fis, clone COL00275, highly similar to HSU61084 Homo sapiens phorbolin-1-related protein mRNA. // cdna:known chromosome:GRCh37:22:39378411:39388766:1 gene:ENSG00000179750 gene_biotype:protein_coding transcript_biotype:nonsense_mediated_decay // cdna:known chromosome:GRCh37:22:39378414:39388789:1 gene:ENSG00000179750 gene_biotype:protein_coding transcript_biotype:protei…	chr22	+	39378405	39388784	GO:0010529 // GO:0010529 // GO:0010529 // GO:0010529 // GO:0010529	negative regulation of transposition // negative regulation of transposition // negative regulation of transposition // negative regulation of transposition // negative regulation of transposition	inferred from direct assay // inferred from direct assay // inferred from direct assay // inferred from direct assay // inferred from direct assay	---	---	---	GO:0003723 // GO:0008270 // GO:0016814 // GO:0003723 // GO:0008270 // GO:0016814 // GO:0003723 // GO:0008270 // GO:0016814 // GO:0003723 // GO:0008270 // GO:0016814 // GO:0003723 // GO:0008270 // GO:0016814	RNA binding // zinc ion binding // hydrolase activity, acting on carbon-nitrogen (but not peptide) bonds, in cyclic amidines // RNA binding // zinc ion binding // hydrolase activity, acting on carbon-nitrogen (but not peptide) bonds, in cyclic amidines // RNA binding // zinc ion binding // hydrolase activity, acting on carbon-nitrogen (but not peptide) bonds, in cyclic amidines // RNA binding // …	inferred from electronic annotation // inferred from electronic annotation // inferred from electronic annotation // inferred from electronic annotation // inferred from electronic annotation // inferred from electronic annotation // inferred from electronic annotation // inferred from electronic annotation // inferred from electronic annotation // inferred from electronic annotation // inferred …	---	---	Pfam // Pfam // Pfam // Pfam	IPR007904 // IPR013158 // IPR007904 // IPR013158	APOBEC-like, C-terminal // APOBEC-like, N-terminal // APOBEC-like, C-terminal // APOBEC-like, N-terminal	main
7927631	DKK1	dickkopf 1 homolog (Xenopus laevis)	8.93222	6.30578	-2.62644	0.161943	down	AF127563 // AF177394 // AY359005 // BC001539 // JN966744 // ENST00000373970 // NM_012242	GenBank // GenBank // GenBank // GenBank // GenBank // ENSEMBL // RefSeq	Homo sapiens Sk/Dkk-1 protein precursor, mRNA, complete cds. // Homo sapiens dickkopf-1 (DKK-1) mRNA, complete cds. // Homo sapiens clone DNA57530 DKK1 (UNQ492) mRNA, complete cds. // Homo sapiens dickkopf homolog 1 (Xenopus laevis), mRNA (cDNA clone MGC:868 IMAGE:3508222), complete cds. // Homo sapiens dickkopf-like protein 1 (DKK1) mRNA, complete cds. // cdna:known chromosome:GRCh37:10:54074056…	chr10	+	54074041	54077589	GO:0000122 // GO:0000122 // GO:0000904 // GO:0001706 // GO:0001707 // GO:0001942 // GO:0002090 // GO:0007165 // GO:0016055 // GO:0030514 // GO:0030900 // GO:0031333 // GO:0032526 // GO:0033137 // GO:0048642 // GO:0060325 // GO:0090082 // GO:0090090 // GO:0090090 // GO:1900116 // GO:0000122 // GO:0000122 // GO:0000904 // GO:0001706 // GO:0001707 // GO:0001942 // GO:0002090 // GO:0007165 // GO:0016…	negative regulation of transcription from RNA polymerase II promoter // negative regulation of transcription from RNA polymerase II promoter // cell morphogenesis involved in differentiation // endoderm formation // mesoderm formation // hair follicle development // regulation of receptor internalization // signal transduction // Wnt receptor signaling pathway // negative regulation of BMP signal…	inferred from direct assay // inferred from sequence or structural similarity // inferred from electronic annotation // inferred from electronic annotation // inferred from electronic annotation // inferred from electronic annotation // inferred from direct assay // traceable author statement // inferred from electronic annotation // inferred from electronic annotation // inferred from electronic…	GO:0005615 // GO:0005886 // GO:0005615 // GO:0005886 // GO:0005615 // GO:0005886 // GO:0005615 // GO:0005886 // GO:0005615 // GO:0005886 // GO:0005615 // GO:0005886 // GO:0005615 // GO:0005886	extracellular space // plasma membrane // extracellular space // plasma membrane // extracellular space // plasma membrane // extracellular space // plasma membrane // extracellular space // plasma membrane // extracellular space // plasma membrane // extracellular space // plasma membrane	inferred from direct assay // inferred from direct assay // inferred from direct assay // inferred from direct assay // inferred from direct assay // inferred from direct assay // inferred from direct assay // inferred from direct assay // inferred from direct assay // inferred from direct assay // inferred from direct assay // inferred from direct assay // inferred from direct assay // inferred …	GO:0004871 // GO:0005515 // GO:0008083 // GO:0048019 // GO:0050750 // GO:0004871 // GO:0005515 // GO:0008083 // GO:0048019 // GO:0050750 // GO:0004871 // GO:0005515 // GO:0008083 // GO:0048019 // GO:0050750 // GO:0004871 // GO:0005515 // GO:0008083 // GO:0048019 // GO:0050750 // GO:0004871 // GO:0005515 // GO:0008083 // GO:0048019 // GO:0050750 // GO:0004871 // GO:0005515 // GO:0008083 // GO:0048…	signal transducer activity // protein binding // growth factor activity // receptor antagonist activity // low-density lipoprotein particle receptor binding // signal transducer activity // protein binding // growth factor activity // receptor antagonist activity // low-density lipoprotein particle receptor binding // signal transducer activity // protein binding // growth factor activity // rece…	traceable author statement // inferred from physical interaction // traceable author statement // inferred from direct assay // inferred from direct assay // traceable author statement // inferred from physical interaction // traceable author statement // inferred from direct assay // inferred from direct assay // traceable author statement // inferred from physical interaction // traceable autho…	---	---	Pfam	IPR006796	Dickkopf, N-terminal cysteine-rich	main
7922846	FAM129A	family with sequence similarity 129, member A	7.21174	4.59274	-2.619	0.162781	down	AF288391 // ENST00000367511 // NM_052966	GenBank // ENSEMBL // RefSeq	Homo sapiens C1orf24 mRNA, complete cds. // cdna:known chromosome:GRCh37:1:184760164:184943682:-1 gene:ENSG00000135842 gene_biotype:protein_coding transcript_biotype:protein_coding // Homo sapiens family with sequence similarity 129, member A (FAM129A), transcript variant 2, mRNA.	chr1	-	184760164	184943682	GO:0001933 // GO:0001934 // GO:0034976 // GO:0045727 // GO:0001933 // GO:0001934 // GO:0034976 // GO:0045727 // GO:0001933 // GO:0001934 // GO:0034976 // GO:0045727	negative regulation of protein phosphorylation // positive regulation of protein phosphorylation // response to endoplasmic reticulum stress // positive regulation of translation // negative regulation of protein phosphorylation // positive regulation of protein phosphorylation // response to endoplasmic reticulum stress // positive regulation of translation // negative regulation of protein phos…	inferred from sequence or structural similarity // inferred from sequence or structural similarity // inferred from sequence or structural similarity // inferred from sequence or structural similarity // inferred from sequence or structural similarity // inferred from sequence or structural similarity // inferred from sequence or structural similarity // inferred from sequence or structural simil…	GO:0005634 // GO:0005730 // GO:0005737 // GO:0005886 // GO:0005634 // GO:0005730 // GO:0005737 // GO:0005886 // GO:0005634 // GO:0005730 // GO:0005737 // GO:0005886	nucleus // nucleolus // cytoplasm // plasma membrane // nucleus // nucleolus // cytoplasm // plasma membrane // nucleus // nucleolus // cytoplasm // plasma membrane	inferred from direct assay // inferred from direct assay // inferred from direct assay // inferred from direct assay // inferred from direct assay // inferred from direct assay // inferred from direct assay // inferred from direct assay // inferred from direct assay // inferred from direct assay // inferred from direct assay // inferred from direct assay	GO:0003674 // GO:0003674 // GO:0003674	molecular_function // molecular_function // molecular_function	no biological data available // no biological data available // no biological data available	---	---	---	---	---	main
7925929	---	---	6.00335	3.39055	-2.61281	0.163481	down	---	---	---	chr10	+	5135985	5149878	---	---	---	---	---	---	---	---	---	---	---	---	---	---	main
8015387	KRT17	keratin 17	9.58798	6.98801	-2.59997	0.164942	down	BC000159 // BC011901 // BC056421 // BC072018 // BC072019 // BX647923 // GENSCAN00000009462 // ENST00000311208 // ENST00000493253 // ENST00000540235 // NM_000422	GenBank // GenBank // GenBank // GenBank // GenBank // GenBank // ENSEMBL // ENSEMBL // ENSEMBL // ENSEMBL // RefSeq	Homo sapiens keratin 17, mRNA (cDNA clone MGC:5200 IMAGE:2986100), complete cds. // Homo sapiens keratin 17, mRNA (cDNA clone MGC:20286 IMAGE:4111703), complete cds. // Homo sapiens keratin 17, mRNA (cDNA clone MGC:65108 IMAGE:5208304), complete cds. // Homo sapiens keratin 17, mRNA (cDNA clone MGC:88730 IMAGE:3531173), complete cds. // Homo sapiens keratin 17, mRNA (cDNA clone MGC:88731 IMAGE:54…	chr17	-	39775692	39780811	GO:0007165 // GO:0008544 // GO:0007165 // GO:0008544 // GO:0007165 // GO:0008544 // GO:0007165 // GO:0008544 // GO:0007165 // GO:0008544 // GO:0007165 // GO:0008544 // GO:0007165 // GO:0008544 // GO:0007165 // GO:0008544 // GO:0000122 // GO:0000902 // GO:0002159 // GO:0003136 // GO:0003181 // GO:0003308 // GO:0007016 // GO:0007369 // GO:0007398 // GO:0007399 // GO:0016331 // GO:0016337 // GO:0016…	signal transduction // epidermis development // signal transduction // epidermis development // signal transduction // epidermis development // signal transduction // epidermis development // signal transduction // epidermis development // signal transduction // epidermis development // signal transduction // epidermis development // signal transduction // epidermis development // negative regula…	inferred from mutant phenotype // traceable author statement // inferred from mutant phenotype // traceable author statement // inferred from mutant phenotype // traceable author statement // inferred from mutant phenotype // traceable author statement // inferred from mutant phenotype // traceable author statement // inferred from mutant phenotype // traceable author statement // inferred from m…	GO:0005737 // GO:0005882 // GO:0045111 // GO:0005737 // GO:0005882 // GO:0045111 // GO:0005737 // GO:0005882 // GO:0045111 // GO:0005737 // GO:0005882 // GO:0045111 // GO:0005737 // GO:0005882 // GO:0045111 // GO:0005737 // GO:0005882 // GO:0045111 // GO:0005737 // GO:0005882 // GO:0045111 // GO:0005737 // GO:0005882 // GO:0045111 // GO:0005634 // GO:0005667 // GO:0005737 // GO:0005829 // GO:0005…	cytoplasm // intermediate filament // intermediate filament cytoskeleton // cytoplasm // intermediate filament // intermediate filament cytoskeleton // cytoplasm // intermediate filament // intermediate filament cytoskeleton // cytoplasm // intermediate filament // intermediate filament cytoskeleton // cytoplasm // intermediate filament // intermediate filament cytoskeleton // cytoplasm // interm…	inferred from direct assay // inferred from electronic annotation // inferred from direct assay // inferred from direct assay // inferred from electronic annotation // inferred from direct assay // inferred from direct assay // inferred from electronic annotation // inferred from direct assay // inferred from direct assay // inferred from electronic annotation // inferred from direct assay // inf…	GO:0005200 // GO:0005515 // GO:0032395 // GO:0042289 // GO:0005200 // GO:0005515 // GO:0032395 // GO:0042289 // GO:0005200 // GO:0005515 // GO:0032395 // GO:0042289 // GO:0005200 // GO:0005515 // GO:0032395 // GO:0042289 // GO:0005200 // GO:0005515 // GO:0032395 // GO:0042289 // GO:0005200 // GO:0005515 // GO:0032395 // GO:0042289 // GO:0005200 // GO:0005515 // GO:0032395 // GO:0042289 // GO:0005…	structural constituent of cytoskeleton // protein binding // MHC class II receptor activity // MHC class II protein binding // structural constituent of cytoskeleton // protein binding // MHC class II receptor activity // MHC class II protein binding // structural constituent of cytoskeleton // protein binding // MHC class II receptor activity // MHC class II protein binding // structural constit…	traceable author statement // inferred from physical interaction // inferred from direct assay // inferred from physical interaction // traceable author statement // inferred from physical interaction // inferred from direct assay // inferred from physical interaction // traceable author statement // inferred from physical interaction // inferred from direct assay // inferred from physical intera…	---	---	Pfam // Pfam // Pfam	IPR016044 // IPR000225 // IPR016044	Filament // Armadillo // Filament	main
7990165	PARP6	poly (ADP-ribose) polymerase family, member 6	5.76519	3.1872	-2.57799	0.167474	down	AK126416 // AL390087 // BC110902 // GENSCAN00000046006 // ENST00000569795 // ENST00000413097 // ENST00000564610 // ENST00000567974 // ENST00000544520 // ENST00000565443 // ENST00000567440 // ENST00000419739 // ENST00000287196 // ENST00000260376 // NM_020214	GenBank // GenBank // GenBank // ENSEMBL // ENSEMBL // ENSEMBL // ENSEMBL // ENSEMBL // ENSEMBL // ENSEMBL // ENSEMBL // ENSEMBL // ENSEMBL // ENSEMBL // RefSeq	Homo sapiens cDNA FLJ44452 fis, clone UTERU2023175, highly similar to Homo sapiens poly (ADP-ribose) polymerase family, member 6 (PARP6), mRNA. // Homo sapiens mRNA full length insert cDNA clone EUROIMAGE 1977056. // Homo sapiens poly (ADP-ribose) polymerase family, member 6, mRNA (cDNA clone MGC:131971 IMAGE:6194444), complete cds. // cdna:genscan chromosome:GRCh37:15:72446135:72576990:-1 transc…	chr15	-	72533522	72563628	---	---	---	---	---	---	GO:0003950 // GO:0003950 // GO:0003950 // GO:0003950 // GO:0003950 // GO:0003950 // GO:0003950 // GO:0003950 // GO:0003950 // GO:0003950 // GO:0003950 // GO:0003950 // GO:0003950 // GO:0003950	NAD+ ADP-ribosyltransferase activity // NAD+ ADP-ribosyltransferase activity // NAD+ ADP-ribosyltransferase activity // NAD+ ADP-ribosyltransferase activity // NAD+ ADP-ribosyltransferase activity // NAD+ ADP-ribosyltransferase activity // NAD+ ADP-ribosyltransferase activity // NAD+ ADP-ribosyltransferase activity // NAD+ ADP-ribosyltransferase activity // NAD+ ADP-ribosyltransferase activity //…	inferred from electronic annotation // inferred from electronic annotation // inferred from electronic annotation // inferred from electronic annotation // inferred from electronic annotation // inferred from electronic annotation // inferred from electronic annotation // inferred from electronic annotation // inferred from electronic annotation // inferred from electronic annotation // inferred …	---	---	Pfam // Pfam // Pfam // Pfam	IPR012317 // IPR012317 // IPR012317 // IPR012317	Poly(ADP-ribose) polymerase, catalytic domain // Poly(ADP-ribose) polymerase, catalytic domain // Poly(ADP-ribose) polymerase, catalytic domain // Poly(ADP-ribose) polymerase, catalytic domain	main
8168424	SLC16A2	solute carrier family 16, member 2 (thyroid hormone transporter)	6.65905	4.08356	-2.57549	0.167765	down	U05315 // ENST00000276033 // NM_006517	GenBank // ENSEMBL // RefSeq	Human X-linked PEST-containing transporter (XPCT) mRNA, partial cds. // cdna:known chromosome:GRCh37:X:73640638:73753752:1 gene:ENSG00000147100 gene_biotype:protein_coding transcript_biotype:protein_coding // Homo sapiens solute carrier family 16, member 2 (thyroid hormone transporter) (SLC16A2), mRNA.	chrX	+	73641085	73753751	GO:0006810 // GO:0015718 // GO:0006810 // GO:0015718 // GO:0006810 // GO:0015718	transport // monocarboxylic acid transport // transport // monocarboxylic acid transport // transport // monocarboxylic acid transport	traceable author statement // traceable author statement // traceable author statement // traceable author statement // traceable author statement // traceable author statement	GO:0005624 // GO:0005887 // GO:0005624 // GO:0005887 // GO:0005624 // GO:0005887	membrane fraction // integral to plasma membrane // membrane fraction // integral to plasma membrane // membrane fraction // integral to plasma membrane	traceable author statement // traceable author statement // traceable author statement // traceable author statement // traceable author statement // traceable author statement	GO:0005215 // GO:0008028 // GO:0015293 // GO:0015349 // GO:0005215 // GO:0008028 // GO:0015293 // GO:0015349 // GO:0005215 // GO:0008028 // GO:0015293 // GO:0015349	transporter activity // monocarboxylic acid transmembrane transporter activity // symporter activity // thyroid hormone transmembrane transporter activity // transporter activity // monocarboxylic acid transmembrane transporter activity // symporter activity // thyroid hormone transmembrane transporter activity // transporter activity // monocarboxylic acid transmembrane transporter activity // s…	traceable author statement // traceable author statement // inferred from electronic annotation // inferred from electronic annotation // traceable author statement // traceable author statement // inferred from electronic annotation // inferred from electronic annotation // traceable author statement // traceable author statement // inferred from electronic annotation // inferred from electronic…	---	---	Pfam	IPR011701	Major facilitator superfamily	main
8103769	HPGD	hydroxyprostaglandin dehydrogenase 15-(NAD)	6.82124	4.2818	-2.53944	0.172009	down	AK296642 // AK300125 // AK300524 // BC018986 // J05594 // L76465 // GENSCAN00000000769 // ENST00000296522 // ENST00000510835 // ENST00000296521 // ENST00000510901 // ENST00000508330 // ENST00000541923 // NM_000860 // NM_001145816 // NM_001256301 // NM_001256305 // NM_001256306 // NM_001256307	GenBank // GenBank // GenBank // GenBank // GenBank // GenBank // ENSEMBL // ENSEMBL // ENSEMBL // ENSEMBL // ENSEMBL // ENSEMBL // ENSEMBL // RefSeq // RefSeq // RefSeq // RefSeq // RefSeq // RefSeq	Homo sapiens cDNA FLJ50560 complete cds, highly similar to 15-hydroxyprostaglandin dehydrogenase [NAD+] (EC 1.1.1.141) (PGDH). // Homo sapiens cDNA FLJ50664 complete cds, highly similar to Homo sapiens hydroxyprostaglandin dehydrogenase 15-(NAD) (HPGD), mRNA. // Homo sapiens cDNA FLJ50680 complete cds, highly similar to 15-hydroxyprostaglandin dehydrogenase [NAD+](EC 1.1.1.141) (PGDH). // Homo sa…	chr4	-	175411380	175443638	GO:0006693 // GO:0007179 // GO:0007565 // GO:0007567 // GO:0019372 // GO:0030728 // GO:0045786 // GO:0070493 // GO:0097070 // GO:0006693 // GO:0007179 // GO:0007565 // GO:0007567 // GO:0019372 // GO:0030728 // GO:0045786 // GO:0070493 // GO:0097070 // GO:0006693 // GO:0007179 // GO:0007565 // GO:0007567 // GO:0019372 // GO:0030728 // GO:0045786 // GO:0070493 // GO:0097070 // GO:0006693 // GO:0007…	prostaglandin metabolic process // transforming growth factor beta receptor signaling pathway // female pregnancy // parturition // lipoxygenase pathway // ovulation // negative regulation of cell cycle // thrombin receptor signaling pathway // ductus arteriosus closure // prostaglandin metabolic process // transforming growth factor beta receptor signaling pathway // female pregnancy // parturit…	inferred from direct assay // inferred from direct assay // inferred from direct assay // inferred from direct assay // traceable author statement // inferred from sequence or structural similarity // inferred from direct assay // inferred from sequence or structural similarity // inferred from sequence or structural similarity // inferred from direct assay // inferred from direct assay // inferr…	GO:0005634 // GO:0005730 // GO:0005737 // GO:0005829 // GO:0005634 // GO:0005730 // GO:0005737 // GO:0005829 // GO:0005634 // GO:0005730 // GO:0005737 // GO:0005829 // GO:0005634 // GO:0005730 // GO:0005737 // GO:0005829 // GO:0005634 // GO:0005730 // GO:0005737 // GO:0005829 // GO:0005634 // GO:0005730 // GO:0005737 // GO:0005829 // GO:0005634 // GO:0005730 // GO:0005737 // GO:0005829 // GO:0005…	nucleus // nucleolus // cytoplasm // cytosol // nucleus // nucleolus // cytoplasm // cytosol // nucleus // nucleolus // cytoplasm // cytosol // nucleus // nucleolus // cytoplasm // cytosol // nucleus // nucleolus // cytoplasm // cytosol // nucleus // nucleolus // cytoplasm // cytosol // nucleus // nucleolus // cytoplasm // cytosol // nucleus // nucleolus // cytoplasm // cytosol // nucleus // nucl…	inferred from direct assay // inferred from direct assay // inferred from direct assay // non-traceable author statement // inferred from direct assay // inferred from direct assay // inferred from direct assay // non-traceable author statement // inferred from direct assay // inferred from direct assay // inferred from direct assay // non-traceable author statement // inferred from direct assay …	GO:0000166 // GO:0003824 // GO:0004957 // GO:0016404 // GO:0016404 // GO:0042803 // GO:0051287 // GO:0070403 // GO:0000166 // GO:0003824 // GO:0004957 // GO:0016404 // GO:0016404 // GO:0042803 // GO:0051287 // GO:0070403 // GO:0000166 // GO:0003824 // GO:0004957 // GO:0016404 // GO:0016404 // GO:0042803 // GO:0051287 // GO:0070403 // GO:0000166 // GO:0003824 // GO:0004957 // GO:0016404 // GO:0016…	nucleotide binding // catalytic activity // prostaglandin E receptor activity // 15-hydroxyprostaglandin dehydrogenase (NAD+) activity // 15-hydroxyprostaglandin dehydrogenase (NAD+) activity // protein homodimerization activity // NAD binding // NAD+ binding // nucleotide binding // catalytic activity // prostaglandin E receptor activity // 15-hydroxyprostaglandin dehydrogenase (NAD+) activity /…	inferred from electronic annotation // inferred from direct assay // inferred from direct assay // inferred from direct assay // inferred from electronic annotation // traceable author statement // inferred from direct assay // inferred from direct assay // inferred from electronic annotation // inferred from direct assay // inferred from direct assay // inferred from direct assay // inferred fro…	GenMAPP // GenMAPP // GenMAPP // GenMAPP // GenMAPP // GenMAPP // GenMAPP // GenMAPP // GenMAPP // GenMAPP // GenMAPP // GenMAPP	Prostaglandin_synthesis_regulation // Prostaglandin_synthesis_regulation // Prostaglandin_synthesis_regulation // Prostaglandin_synthesis_regulation // Prostaglandin_synthesis_regulation // Prostaglandin_synthesis_regulation // Prostaglandin_synthesis_regulation // Prostaglandin_synthesis_regulation // Prostaglandin_synthesis_regulation // Prostaglandin_synthesis_regulation // Prostaglandin_synth…	Pfam // Pfam // Pfam // Pfam // Pfam // Pfam // Pfam // Pfam // Pfam // Pfam	IPR001509 // IPR002198 // IPR013968 // IPR002198 // IPR001509 // IPR002198 // IPR013968 // IPR002198 // IPR002198 // IPR002198	NAD-dependent epimerase/dehydratase // Short-chain dehydrogenase/reductase SDR // Polyketide synthase, KR // Short-chain dehydrogenase/reductase SDR // NAD-dependent epimerase/dehydratase // Short-chain dehydrogenase/reductase SDR // Polyketide synthase, KR // Short-chain dehydrogenase/reductase SDR // Short-chain dehydrogenase/reductase SDR // Short-chain dehydrogenase/reductase SDR	main
8078405	CMTM7	CKLF-like MARVEL transmembrane domain containing 7	7.0755	4.54763	-2.52786	0.173396	down	AF479263 // ENST00000334983 // ENST00000349718 // ENST00000454304 // NM_138410 // NM_181472	GenBank // ENSEMBL // ENSEMBL // ENSEMBL // RefSeq // RefSeq	Homo sapiens chemokine-like factor super family member 7 (CKLFSF7) mRNA, complete cds. // cdna:known chromosome:GRCh37:3:32433163:32497020:1 gene:ENSG00000153551 gene_biotype:protein_coding transcript_biotype:protein_coding // cdna:novel chromosome:GRCh37:3:32433190:32496322:1 gene:ENSG00000153551 gene_biotype:protein_coding transcript_biotype:protein_coding // cdna:known chromosome:GRCh37:3:3243…	chr3	+	32433163	32496333	GO:0006935 // GO:0006935 // GO:0006935 // GO:0006935 // GO:0006935 // GO:0006935	chemotaxis // chemotaxis // chemotaxis // chemotaxis // chemotaxis // chemotaxis	inferred from electronic annotation // inferred from electronic annotation // inferred from electronic annotation // inferred from electronic annotation // inferred from electronic annotation // inferred from electronic annotation	GO:0005615 // GO:0016021 // GO:0005615 // GO:0016021 // GO:0005615 // GO:0016021 // GO:0005615 // GO:0016021 // GO:0005615 // GO:0016021 // GO:0005615 // GO:0016021	extracellular space // integral to membrane // extracellular space // integral to membrane // extracellular space // integral to membrane // extracellular space // integral to membrane // extracellular space // integral to membrane // extracellular space // integral to membrane	inferred from electronic annotation // inferred from electronic annotation // inferred from electronic annotation // inferred from electronic annotation // inferred from electronic annotation // inferred from electronic annotation // inferred from electronic annotation // inferred from electronic annotation // inferred from electronic annotation // inferred from electronic annotation // inferred …	GO:0005125 // GO:0005125 // GO:0005125 // GO:0005125 // GO:0005125 // GO:0005125	cytokine activity // cytokine activity // cytokine activity // cytokine activity // cytokine activity // cytokine activity	inferred from electronic annotation // inferred from electronic annotation // inferred from electronic annotation // inferred from electronic annotation // inferred from electronic annotation // inferred from electronic annotation	---	---	Pfam // Pfam	IPR021128 // IPR021128	MARVEL-like domain // MARVEL-like domain	main
7981427	CKB	creatine kinase, brain	6.96212	4.44292	-2.5192	0.17444	down	L47647 // ENST00000348956 // ENST00000553652 // ENST00000428256 // NM_001823	GenBank // ENSEMBL // ENSEMBL // ENSEMBL // RefSeq	Homo sapiens creatine kinase B mRNA, complete cds. // cdna:known chromosome:GRCh37:14:103985996:103989448:-1 gene:ENSG00000166165 gene_biotype:protein_coding transcript_biotype:protein_coding // cdna:known chromosome:GRCh37:14:103986039:103989158:-1 gene:ENSG00000166165 gene_biotype:protein_coding transcript_biotype:nonsense_mediated_decay // cdna:known chromosome:GRCh37:14:103986004:103989170:-1…	chr14	-	103985996	103989177	GO:0006600 // GO:0007420 // GO:0030644 // GO:0034641 // GO:0044281 // GO:0006600 // GO:0007420 // GO:0030644 // GO:0034641 // GO:0044281 // GO:0006600 // GO:0007420 // GO:0030644 // GO:0034641 // GO:0044281 // GO:0006600 // GO:0007420 // GO:0030644 // GO:0034641 // GO:0044281 // GO:0006600 // GO:0007420 // GO:0030644 // GO:0034641 // GO:0044281	creatine metabolic process // brain development // cellular chloride ion homeostasis // cellular nitrogen compound metabolic process // small molecule metabolic process // creatine metabolic process // brain development // cellular chloride ion homeostasis // cellular nitrogen compound metabolic process // small molecule metabolic process // creatine metabolic process // brain development // cell…	traceable author statement // inferred from electronic annotation // inferred from electronic annotation // traceable author statement // traceable author statement // traceable author statement // inferred from electronic annotation // inferred from electronic annotation // traceable author statement // traceable author statement // traceable author statement // inferred from electronic annotati…	GO:0005739 // GO:0005829 // GO:0005739 // GO:0005829 // GO:0005739 // GO:0005829 // GO:0005739 // GO:0005829 // GO:0005739 // GO:0005829	mitochondrion // cytosol // mitochondrion // cytosol // mitochondrion // cytosol // mitochondrion // cytosol // mitochondrion // cytosol	inferred from electronic annotation // traceable author statement // inferred from electronic annotation // traceable author statement // inferred from electronic annotation // traceable author statement // inferred from electronic annotation // traceable author statement // inferred from electronic annotation // traceable author statement	GO:0004111 // GO:0005515 // GO:0005524 // GO:0004111 // GO:0005515 // GO:0005524 // GO:0004111 // GO:0005515 // GO:0005524 // GO:0004111 // GO:0005515 // GO:0005524 // GO:0004111 // GO:0005515 // GO:0005524	creatine kinase activity // protein binding // ATP binding // creatine kinase activity // protein binding // ATP binding // creatine kinase activity // protein binding // ATP binding // creatine kinase activity // protein binding // ATP binding // creatine kinase activity // protein binding // ATP binding	inferred from electronic annotation // inferred from physical interaction // inferred from electronic annotation // inferred from electronic annotation // inferred from physical interaction // inferred from electronic annotation // inferred from electronic annotation // inferred from physical interaction // inferred from electronic annotation // inferred from electronic annotation // inferred fro…	---	---	Pfam // Pfam // Pfam // Pfam	IPR022413 // IPR022414 // IPR022413 // IPR022414	ATP:guanido phosphotransferase, N-terminal // ATP:guanido phosphotransferase, catalytic domain // ATP:guanido phosphotransferase, N-terminal // ATP:guanido phosphotransferase, catalytic domain	main
7920165	FLG	filaggrin	5.38667	2.90211	-2.48456	0.178678	down	ENST00000368799 // NM_002016	ENSEMBL // RefSeq	cdna:known chromosome:GRCh37:1:152274651:152297679:-1 gene:ENSG00000143631 gene_biotype:protein_coding transcript_biotype:protein_coding // Homo sapiens filaggrin (FLG), mRNA.	chr1	-	152274651	152297679	GO:0007275 // GO:0030216 // GO:0007275 // GO:0030216	multicellular organismal development // keratinocyte differentiation // multicellular organismal development // keratinocyte differentiation	non-traceable author statement // traceable author statement // non-traceable author statement // traceable author statement	GO:0001533 // GO:0005882 // GO:0016023 // GO:0001533 // GO:0005882 // GO:0016023	cornified envelope // intermediate filament // cytoplasmic membrane-bounded vesicle // cornified envelope // intermediate filament // cytoplasmic membrane-bounded vesicle	inferred from electronic annotation // non-traceable author statement // inferred from direct assay // inferred from electronic annotation // non-traceable author statement // inferred from direct assay	GO:0005198 // GO:0005509 // GO:0017111 // GO:0005198 // GO:0005509 // GO:0017111	structural molecule activity // calcium ion binding // nucleoside-triphosphatase activity // structural molecule activity // calcium ion binding // nucleoside-triphosphatase activity	non-traceable author statement // inferred from electronic annotation // inferred from electronic annotation // non-traceable author statement // inferred from electronic annotation // inferred from electronic annotation	---	---	Pfam // Pfam	IPR003303 // IPR013787	Filaggrin // S100/CaBP-9k-type, calcium binding, subdomain	main
7997504	CDH13	cadherin 13, H-cadherin (heart)	8.50837	6.03579	-2.47258	0.180168	down	BC030653 // ENST00000566620 // ENST00000268613 // ENST00000428848 // ENST00000539548 // ENST00000536143 // NM_001257 // NM_001220488 // NM_001220489 // NM_001220490	GenBank // ENSEMBL // ENSEMBL // ENSEMBL // ENSEMBL // ENSEMBL // RefSeq // RefSeq // RefSeq // RefSeq	Homo sapiens cadherin 13, H-cadherin (heart), mRNA (cDNA clone MGC:33162 IMAGE:4811561), complete cds. // cdna:known chromosome:GRCh37:16:82660408:83830204:1 gene:ENSG00000140945 gene_biotype:protein_coding transcript_biotype:protein_coding // cdna:putative chromosome:GRCh37:16:82660570:83828981:1 gene:ENSG00000140945 gene_biotype:protein_coding transcript_biotype:protein_coding // cdna:novel chr…	chr16	+	82660578	83830204	GO:0001938 // GO:0001954 // GO:0002040 // GO:0007156 // GO:0007162 // GO:0007266 // GO:0008285 // GO:0016339 // GO:0016601 // GO:0030032 // GO:0030100 // GO:0030335 // GO:0034329 // GO:0034332 // GO:0042058 // GO:0043542 // GO:0043616 // GO:0045216 // GO:0045885 // GO:0048661 // GO:0050850 // GO:0050927 // GO:0051668 // GO:0055096 // GO:0001938 // GO:0001954 // GO:0002040 // GO:0007156 // GO:0007…	positive regulation of endothelial cell proliferation // positive regulation of cell-matrix adhesion // sprouting angiogenesis // homophilic cell adhesion // negative regulation of cell adhesion // Rho protein signal transduction // negative regulation of cell proliferation // calcium-dependent cell-cell adhesion // Rac protein signal transduction // lamellipodium assembly // regulation of endocy…	inferred from mutant phenotype // inferred from mutant phenotype // inferred from direct assay // inferred from direct assay // inferred from direct assay // inferred from mutant phenotype // inferred from direct assay // inferred from direct assay // inferred from mutant phenotype // inferred from direct assay // inferred from mutant phenotype // inferred from direct assay // traceable author st…	GO:0005615 // GO:0005737 // GO:0005886 // GO:0005886 // GO:0005901 // GO:0016020 // GO:0031225 // GO:0043005 // GO:0005615 // GO:0005737 // GO:0005886 // GO:0005886 // GO:0005901 // GO:0016020 // GO:0031225 // GO:0043005 // GO:0005615 // GO:0005737 // GO:0005886 // GO:0005886 // GO:0005901 // GO:0016020 // GO:0031225 // GO:0043005 // GO:0005615 // GO:0005737 // GO:0005886 // GO:0005886 // GO:0005…	extracellular space // cytoplasm // plasma membrane // plasma membrane // caveola // membrane // anchored to membrane // neuron projection // extracellular space // cytoplasm // plasma membrane // plasma membrane // caveola // membrane // anchored to membrane // neuron projection // extracellular space // cytoplasm // plasma membrane // plasma membrane // caveola // membrane // anchored to membra…	inferred from direct assay // inferred from direct assay // inferred from direct assay // traceable author statement // inferred from direct assay // inferred from mutant phenotype // inferred from electronic annotation // inferred from direct assay // inferred from direct assay // inferred from direct assay // inferred from direct assay // traceable author statement // inferred from direct assay…	GO:0005509 // GO:0030169 // GO:0045296 // GO:0055100 // GO:0071813 // GO:0005509 // GO:0030169 // GO:0045296 // GO:0055100 // GO:0071813 // GO:0005509 // GO:0030169 // GO:0045296 // GO:0055100 // GO:0071813 // GO:0005509 // GO:0030169 // GO:0045296 // GO:0055100 // GO:0071813 // GO:0005509 // GO:0030169 // GO:0045296 // GO:0055100 // GO:0071813 // GO:0005509 // GO:0030169 // GO:0045296 // GO:0055…	calcium ion binding // low-density lipoprotein particle binding // cadherin binding // adiponectin binding // lipoprotein particle binding // calcium ion binding // low-density lipoprotein particle binding // cadherin binding // adiponectin binding // lipoprotein particle binding // calcium ion binding // low-density lipoprotein particle binding // cadherin binding // adiponectin binding // lipop…	inferred from electronic annotation // inferred from direct assay // inferred from direct assay // inferred from sequence or structural similarity // inferred from direct assay // inferred from electronic annotation // inferred from direct assay // inferred from direct assay // inferred from sequence or structural similarity // inferred from direct assay // inferred from electronic annotation // …	---	---	Pfam // Pfam // Pfam // Pfam // Pfam // Pfam // Pfam // Pfam // Pfam	IPR002126 // IPR014868 // IPR002126 // IPR014868 // IPR002126 // IPR014868 // IPR014868 // IPR002126 // IPR014868	Cadherin // Cadherin prodomain // Cadherin // Cadherin prodomain // Cadherin // Cadherin prodomain // Cadherin prodomain // Cadherin // Cadherin prodomain	main
7995797	MT1E	metallothionein 1E	9.50892	7.03955	-2.46937	0.180569	down	BC009699 // NM_175617	GenBank // RefSeq	Homo sapiens metallothionein 1E, mRNA (cDNA clone MGC:9246 IMAGE:3892441), complete cds. // Homo sapiens metallothionein 1E (MT1E), mRNA.	chr16	+	56659387	56661024	GO:0045926 // GO:0071276 // GO:0071294 // GO:0045926 // GO:0071276 // GO:0071294	negative regulation of growth // cellular response to cadmium ion // cellular response to zinc ion // negative regulation of growth // cellular response to cadmium ion // cellular response to zinc ion	inferred from sequence or structural similarity // inferred from expression pattern // inferred from expression pattern // inferred from sequence or structural similarity // inferred from expression pattern // inferred from expression pattern	GO:0005634 // GO:0005737 // GO:0005737 // GO:0048471 // GO:0005634 // GO:0005737 // GO:0005737 // GO:0048471	nucleus // cytoplasm // cytoplasm // perinuclear region of cytoplasm // nucleus // cytoplasm // cytoplasm // perinuclear region of cytoplasm	inferred from direct assay // inferred from direct assay // non-traceable author statement // inferred from sequence or structural similarity // inferred from direct assay // inferred from direct assay // non-traceable author statement // inferred from sequence or structural similarity	GO:0005507 // GO:0008270 // GO:0008270 // GO:0046870 // GO:0005507 // GO:0008270 // GO:0008270 // GO:0046870	copper ion binding // zinc ion binding // zinc ion binding // cadmium ion binding // copper ion binding // zinc ion binding // zinc ion binding // cadmium ion binding	non-traceable author statement // inferred from sequence or structural similarity // non-traceable author statement // non-traceable author statement // non-traceable author statement // inferred from sequence or structural similarity // non-traceable author statement // non-traceable author statement	---	---	---	---	---	main
8145736	---	---	5.5505	3.10928	-2.44122	0.184128	down	---	---	---	chr8	+	31497268	32622073	---	---	---	---	---	---	---	---	---	---	---	---	---	---	main
7928107	H2AFY2	H2A histone family, member Y2	6.14175	3.72647	-2.41528	0.187468	down	AF151534 // ENST00000373255 // ENST00000395046 // NM_018649	GenBank // ENSEMBL // ENSEMBL // RefSeq	Homo sapiens core histone macroH2A2.2 (MACROH2A2) mRNA, complete cds. // cdna:known chromosome:GRCh37:10:71812552:71872015:1 gene:ENSG00000099284 gene_biotype:protein_coding transcript_biotype:protein_coding // cdna:known chromosome:GRCh37:10:71812606:71872032:1 gene:ENSG00000099284 gene_biotype:protein_coding transcript_biotype:protein_coding // Homo sapiens H2A histone family, member Y2 (H2AFY2…	chr10	+	71812357	71872040	GO:0006334 // GO:0007549 // GO:0016568 // GO:0006334 // GO:0007549 // GO:0016568 // GO:0006334 // GO:0007549 // GO:0016568 // GO:0006334 // GO:0007549 // GO:0016568	nucleosome assembly // dosage compensation // chromatin modification // nucleosome assembly // dosage compensation // chromatin modification // nucleosome assembly // dosage compensation // chromatin modification // nucleosome assembly // dosage compensation // chromatin modification	inferred from electronic annotation // inferred from direct assay // inferred from electronic annotation // inferred from electronic annotation // inferred from direct assay // inferred from electronic annotation // inferred from electronic annotation // inferred from direct assay // inferred from electronic annotation // inferred from electronic annotation // inferred from direct assay // inferr…	GO:0000786 // GO:0001740 // GO:0005634 // GO:0000786 // GO:0001740 // GO:0005634 // GO:0000786 // GO:0001740 // GO:0005634 // GO:0000786 // GO:0001740 // GO:0005634	nucleosome // Barr body // nucleus // nucleosome // Barr body // nucleus // nucleosome // Barr body // nucleus // nucleosome // Barr body // nucleus	inferred from electronic annotation // inferred from direct assay // inferred from direct assay // inferred from electronic annotation // inferred from direct assay // inferred from direct assay // inferred from electronic annotation // inferred from direct assay // inferred from direct assay // inferred from electronic annotation // inferred from direct assay // inferred from direct assay	GO:0003677 // GO:0003677 // GO:0003677 // GO:0003677	DNA binding // DNA binding // DNA binding // DNA binding	inferred from electronic annotation // inferred from electronic annotation // inferred from electronic annotation // inferred from electronic annotation	---	---	Pfam // Pfam // Pfam // Pfam	IPR002589 // IPR007125 // IPR002589 // IPR007125	Appr-1-p processing // Histone core // Appr-1-p processing // Histone core	main
8052438	LOC339803	uncharacterized LOC339803	5.68937	3.31678	-2.37259	0.193098	down	TCONS_00002665-XLOC_002111 // TCONS_00004269-XLOC_002111 // NR_036496	Rinn lincRNA // Rinn lincRNA // RefSeq	linc-PUS10 chr2:-:61368726-61372110 // linc-PUS10 chr2:-:61367899-61372076 // Homo sapiens uncharacterized LOC339803 (LOC339803), non-coding RNA.	chr2	-	61368727	61372085	---	---	---	---	---	---	---	---	---	---	---	---	---	---	main
8113039	MEF2C	myocyte enhancer factor 2C	5.62635	3.25494	-2.37141	0.193257	down	L08895 // ENST00000340208 // ENST00000424173 // ENST00000514028 // ENST00000437473 // ENST00000510942 // ENST00000514015 // ENST00000504921 // NM_002397 // NM_001131005 // NM_001193347 // NM_001193348 // NM_001193349 // NM_001193350	GenBank // ENSEMBL // ENSEMBL // ENSEMBL // ENSEMBL // ENSEMBL // ENSEMBL // ENSEMBL // RefSeq // RefSeq // RefSeq // RefSeq // RefSeq // RefSeq	Homo sapiens MADS/MEF2-family transcription factor (MEF2C) mRNA, complete cds. // cdna:novel chromosome:GRCh37:5:88013975:88199899:-1 gene:ENSG00000081189 gene_biotype:protein_coding transcript_biotype:protein_coding // cdna:known chromosome:GRCh37:5:88014039:88199922:-1 gene:ENSG00000081189 gene_biotype:protein_coding transcript_biotype:protein_coding // cdna:known chromosome:GRCh37:5:88016166:8…	chr5	-	88016154	88179062	GO:0000122 // GO:0000165 // GO:0000165 // GO:0001568 // GO:0001649 // GO:0001782 // GO:0001947 // GO:0001958 // GO:0001974 // GO:0002062 // GO:0002224 // GO:0002467 // GO:0002634 // GO:0002755 // GO:0002756 // GO:0003138 // GO:0003139 // GO:0003151 // GO:0003185 // GO:0003211 // GO:0006357 // GO:0006366 // GO:0006915 // GO:0006959 // GO:0007399 // GO:0007507 // GO:0007507 // GO:0007507 // GO:0007…	negative regulation of transcription from RNA polymerase II promoter // MAPK cascade // MAPK cascade // blood vessel development // osteoblast differentiation // B cell homeostasis // heart looping // endochondral ossification // blood vessel remodeling // chondrocyte differentiation // toll-like receptor signaling pathway // germinal center formation // regulation of germinal center formation //…	inferred from mutant phenotype // inferred from direct assay // inferred from mutant phenotype // inferred from sequence or structural similarity // inferred from sequence or structural similarity // inferred from sequence or structural similarity // inferred from sequence or structural similarity // inferred from sequence or structural similarity // inferred from sequence or structural similarit…	GO:0005634 // GO:0005654 // GO:0005730 // GO:0005737 // GO:0016607 // GO:0043231 // GO:0043234 // GO:0005634 // GO:0005654 // GO:0005730 // GO:0005737 // GO:0016607 // GO:0043231 // GO:0043234 // GO:0005634 // GO:0005654 // GO:0005730 // GO:0005737 // GO:0016607 // GO:0043231 // GO:0043234 // GO:0005634 // GO:0005654 // GO:0005730 // GO:0005737 // GO:0016607 // GO:0043231 // GO:0043234 // GO:0005…	nucleus // nucleoplasm // nucleolus // cytoplasm // nuclear speck // intracellular membrane-bounded organelle // protein complex // nucleus // nucleoplasm // nucleolus // cytoplasm // nuclear speck // intracellular membrane-bounded organelle // protein complex // nucleus // nucleoplasm // nucleolus // cytoplasm // nuclear speck // intracellular membrane-bounded organelle // protein complex // nuc…	inferred from direct assay // traceable author statement // inferred from direct assay // inferred from direct assay // inferred from direct assay // inferred from direct assay // inferred from direct assay // inferred from direct assay // traceable author statement // inferred from direct assay // inferred from direct assay // inferred from direct assay // inferred from direct assay // inferred …	GO:0000977 // GO:0000981 // GO:0000983 // GO:0001077 // GO:0003677 // GO:0003680 // GO:0003700 // GO:0005515 // GO:0033613 // GO:0035198 // GO:0044212 // GO:0046982 // GO:0000977 // GO:0000981 // GO:0000983 // GO:0001077 // GO:0003677 // GO:0003680 // GO:0003700 // GO:0005515 // GO:0033613 // GO:0035198 // GO:0044212 // GO:0046982 // GO:0000977 // GO:0000981 // GO:0000983 // GO:0001077 // GO:0003…	RNA polymerase II regulatory region sequence-specific DNA binding // sequence-specific DNA binding RNA polymerase II transcription factor activity // RNA polymerase II core promoter sequence-specific DNA binding transcription factor activity // RNA polymerase II core promoter proximal region sequence-specific DNA binding transcription factor activity involved in positive regulation of transcripti…	inferred from direct assay // inferred from sequence or structural similarity // inferred from direct assay // inferred from direct assay // inferred from direct assay // inferred from direct assay // inferred from direct assay // inferred from physical interaction // inferred from physical interaction // inferred from direct assay // inferred from sequence or structural similarity // inferred fr…	---	---	Pfam // Pfam // Pfam // Pfam // Pfam // Pfam // Pfam // Pfam // Pfam // Pfam // Pfam // Pfam // Pfam // Pfam	IPR002100 // IPR022102 // IPR002100 // IPR022102 // IPR002100 // IPR022102 // IPR002100 // IPR022102 // IPR002100 // IPR022102 // IPR002100 // IPR022102 // IPR002100 // IPR022102	Transcription factor, MADS-box // Holliday junction regulator protein family C-terminal // Transcription factor, MADS-box // Holliday junction regulator protein family C-terminal // Transcription factor, MADS-box // Holliday junction regulator protein family C-terminal // Transcription factor, MADS-box // Holliday junction regulator protein family C-terminal // Transcription factor, MADS-box // H…	main
7923958	C1orf116	chromosome 1 open reading frame 116	7.12867	4.76002	-2.36865	0.193626	down	AY352640 // ENST00000359470 // NM_023938 // NM_001083924	GenBank // ENSEMBL // RefSeq // RefSeq	Homo sapiens specifically androgen-regulated protein (SARG) mRNA, complete cds. // cdna:known chromosome:GRCh37:1:207191866:207206092:-1 gene:ENSG00000182795 gene_biotype:protein_coding transcript_biotype:protein_coding // Homo sapiens chromosome 1 open reading frame 116 (C1orf116), transcript variant 1, mRNA. // Homo sapiens chromosome 1 open reading frame 116 (C1orf116), transcript variant 2, m…	chr1	-	207191866	207206092	---	---	---	GO:0005737 // GO:0005886 // GO:0005737 // GO:0005886 // GO:0005737 // GO:0005886 // GO:0005737 // GO:0005886	cytoplasm // plasma membrane // cytoplasm // plasma membrane // cytoplasm // plasma membrane // cytoplasm // plasma membrane	inferred from direct assay // inferred from direct assay // inferred from direct assay // inferred from direct assay // inferred from direct assay // inferred from direct assay // inferred from direct assay // inferred from direct assay	GO:0004872 // GO:0004872 // GO:0004872 // GO:0004872	receptor activity // receptor activity // receptor activity // receptor activity	inferred from electronic annotation // inferred from electronic annotation // inferred from electronic annotation // inferred from electronic annotation	---	---	---	---	---	main
7927383	ZNF488	zinc finger protein 488	6.32686	3.97516	-2.3517	0.195914	down	BC026895 // BC051323 // ENST00000395702 // ENST00000494156 // NM_153034	GenBank // GenBank // ENSEMBL // ENSEMBL // RefSeq	Homo sapiens zinc finger protein 488, mRNA (cDNA clone MGC:24980 IMAGE:4932309), complete cds. // Homo sapiens zinc finger protein 488, mRNA (cDNA clone MGC:59976 IMAGE:6252494), complete cds. // cdna:known chromosome:GRCh37:10:48355024:48373866:1 gene:ENSG00000165388 gene_biotype:protein_coding transcript_biotype:protein_coding // cdna:known chromosome:GRCh37:10:48355101:48373866:1 gene:ENSG0000…	chr10	+	48355075	48373866	GO:0006351 // GO:0014003 // GO:0045892 // GO:0048714 // GO:0006351 // GO:0014003 // GO:0045892 // GO:0048714 // GO:0006351 // GO:0014003 // GO:0045892 // GO:0048714 // GO:0006351 // GO:0014003 // GO:0045892 // GO:0048714 // GO:0006351 // GO:0014003 // GO:0045892 // GO:0048714	transcription, DNA-dependent // oligodendrocyte development // negative regulation of transcription, DNA-dependent // positive regulation of oligodendrocyte differentiation // transcription, DNA-dependent // oligodendrocyte development // negative regulation of transcription, DNA-dependent // positive regulation of oligodendrocyte differentiation // transcription, DNA-dependent // oligodendrocyte…	inferred from electronic annotation // inferred from electronic annotation // inferred from electronic annotation // inferred from electronic annotation // inferred from electronic annotation // inferred from electronic annotation // inferred from electronic annotation // inferred from electronic annotation // inferred from electronic annotation // inferred from electronic annotation // inferred …	GO:0005634 // GO:0005634 // GO:0005634 // GO:0005634 // GO:0005634	nucleus // nucleus // nucleus // nucleus // nucleus	inferred from electronic annotation // inferred from electronic annotation // inferred from electronic annotation // inferred from electronic annotation // inferred from electronic annotation	GO:0003677 // GO:0005515 // GO:0008270 // GO:0003677 // GO:0005515 // GO:0008270 // GO:0003677 // GO:0005515 // GO:0008270 // GO:0003677 // GO:0005515 // GO:0008270 // GO:0003677 // GO:0005515 // GO:0008270	DNA binding // protein binding // zinc ion binding // DNA binding // protein binding // zinc ion binding // DNA binding // protein binding // zinc ion binding // DNA binding // protein binding // zinc ion binding // DNA binding // protein binding // zinc ion binding	inferred from electronic annotation // inferred from physical interaction // inferred from electronic annotation // inferred from electronic annotation // inferred from physical interaction // inferred from electronic annotation // inferred from electronic annotation // inferred from physical interaction // inferred from electronic annotation // inferred from electronic annotation // inferred fro…	---	---	---	---	---	main
7963406	KRT6B	keratin 6B	6.35063	4.00917	-2.34146	0.19731	down	BC034535 // ENST00000252252 // NM_005555	GenBank // ENSEMBL // RefSeq	Homo sapiens keratin 6B, mRNA (cDNA clone MGC:24922 IMAGE:4754558), complete cds. // cdna:known chromosome:GRCh37:12:52840435:52845910:-1 gene:ENSG00000185479 gene_biotype:protein_coding transcript_biotype:protein_coding // Homo sapiens keratin 6B (KRT6B), mRNA.	chr12	-	52840435	52845910	GO:0007398 // GO:0007398 // GO:0007398	ectoderm development // ectoderm development // ectoderm development	traceable author statement // traceable author statement // traceable author statement	GO:0045095 // GO:0045095 // GO:0045095	keratin filament // keratin filament // keratin filament	inferred from electronic annotation // inferred from electronic annotation // inferred from electronic annotation	GO:0005200 // GO:0005200 // GO:0005200	structural constituent of cytoskeleton // structural constituent of cytoskeleton // structural constituent of cytoskeleton	traceable author statement // traceable author statement // traceable author statement	---	---	Pfam	IPR016044	Filament	main
8094301	SLIT2	slit homolog 2 (Drosophila)	5.73254	3.40089	-2.33165	0.198657	down	AB017168 // AF055585 // AF133270 // BC117190 // BC143978 // GENSCAN00000040180 // ENST00000503823 // ENST00000504154 // ENST00000273739 // ENST00000503837 // ENST00000382173 // NM_004787	GenBank // GenBank // GenBank // GenBank // GenBank // ENSEMBL // ENSEMBL // ENSEMBL // ENSEMBL // ENSEMBL // ENSEMBL // RefSeq	Homo sapiens mRNA for Slit-2 protein, complete cds. // Homo sapiens neurogenic extracellular slit protein Slit2 mRNA, complete cds. // Homo sapiens SLIT2 (SLIL2) mRNA, complete cds. // Homo sapiens slit homolog 2 (Drosophila), mRNA (cDNA clone MGC:150799 IMAGE:40125741), complete cds. // Homo sapiens slit homolog 2 (Drosophila), mRNA (cDNA clone MGC:177513 IMAGE:9052496), complete cds. // cdna:ge…	chr4	+	20254821	20620802	GO:0001657 // GO:0001933 // GO:0002042 // GO:0002689 // GO:0007411 // GO:0007411 // GO:0008045 // GO:0010593 // GO:0010596 // GO:0014912 // GO:0021834 // GO:0021836 // GO:0021972 // GO:0030308 // GO:0030336 // GO:0030336 // GO:0030837 // GO:0031290 // GO:0032870 // GO:0035385 // GO:0035385 // GO:0043065 // GO:0043116 // GO:0048754 // GO:0048754 // GO:0048846 // GO:0050772 // GO:0050919 // GO:0050…	ureteric bud development // negative regulation of protein phosphorylation // cell migration involved in sprouting angiogenesis // negative regulation of leukocyte chemotaxis // axon guidance // axon guidance // motor axon guidance // negative regulation of lamellipodium assembly // negative regulation of endothelial cell migration // negative regulation of smooth muscle cell migration // chemore…	inferred from mutant phenotype // inferred from direct assay // inferred from mutant phenotype // inferred from direct assay // inferred from direct assay // traceable author statement // inferred from direct assay // inferred from direct assay // inferred from direct assay // inferred from direct assay // inferred from direct assay // inferred from direct assay // inferred from mutant phenotype …	GO:0005576 // GO:0005615 // GO:0005737 // GO:0005886 // GO:0009986 // GO:0016020 // GO:0005576 // GO:0005615 // GO:0005737 // GO:0005886 // GO:0009986 // GO:0016020 // GO:0005576 // GO:0005615 // GO:0005737 // GO:0005886 // GO:0009986 // GO:0016020 // GO:0005576 // GO:0005615 // GO:0005737 // GO:0005886 // GO:0009986 // GO:0016020 // GO:0005576 // GO:0005615 // GO:0005737 // GO:0005886 // GO:0009…	extracellular region // extracellular space // cytoplasm // plasma membrane // cell surface // membrane // extracellular region // extracellular space // cytoplasm // plasma membrane // cell surface // membrane // extracellular region // extracellular space // cytoplasm // plasma membrane // cell surface // membrane // extracellular region // extracellular space // cytoplasm // plasma membrane //…	traceable author statement // inferred from direct assay // inferred from direct assay // traceable author statement // inferred from direct assay // non-traceable author statement // traceable author statement // inferred from direct assay // inferred from direct assay // traceable author statement // inferred from direct assay // non-traceable author statement // traceable author statement // i…	GO:0005095 // GO:0005509 // GO:0005515 // GO:0008201 // GO:0042803 // GO:0043237 // GO:0043394 // GO:0048495 // GO:0005095 // GO:0005509 // GO:0005515 // GO:0008201 // GO:0042803 // GO:0043237 // GO:0043394 // GO:0048495 // GO:0005095 // GO:0005509 // GO:0005515 // GO:0008201 // GO:0042803 // GO:0043237 // GO:0043394 // GO:0048495 // GO:0005095 // GO:0005509 // GO:0005515 // GO:0008201 // GO:0042…	GTPase inhibitor activity // calcium ion binding // protein binding // heparin binding // protein homodimerization activity // laminin-1 binding // proteoglycan binding // Roundabout binding // GTPase inhibitor activity // calcium ion binding // protein binding // heparin binding // protein homodimerization activity // laminin-1 binding // proteoglycan binding // Roundabout binding // GTPase inhi…	inferred from direct assay // non-traceable author statement // inferred from physical interaction // inferred from direct assay // inferred from direct assay // inferred from direct assay // inferred from physical interaction // inferred from physical interaction // inferred from direct assay // non-traceable author statement // inferred from physical interaction // inferred from direct assay //…	---	---	Pfam // Pfam // Pfam // Pfam // Pfam // Pfam // Pfam // Pfam // Pfam // Pfam // Pfam // Pfam // Pfam // Pfam // Pfam // Pfam // Pfam // Pfam // Pfam // Pfam // Pfam // Pfam // Pfam // Pfam // Pfam	IPR000372 // IPR000483 // IPR001611 // IPR001791 // IPR006209 // IPR000372 // IPR000483 // IPR001611 // IPR001791 // IPR006209 // IPR000372 // IPR000483 // IPR001611 // IPR001791 // IPR006209 // IPR000372 // IPR000483 // IPR001611 // IPR001791 // IPR006209 // IPR000372 // IPR000483 // IPR001611 // IPR001791 // IPR006209	Leucine-rich repeat-containing N-terminal // Cysteine-rich flanking region, C-terminal // Leucine-rich repeat // Laminin G domain // EGF-like domain // Leucine-rich repeat-containing N-terminal // Cysteine-rich flanking region, C-terminal // Leucine-rich repeat // Laminin G domain // EGF-like domain // Leucine-rich repeat-containing N-terminal // Cysteine-rich flanking region, C-terminal // Leuci…	main
8054479	MALL	mal, T-cell differentiation protein-like	8.19526	5.88933	-2.30592	0.202231	down	TCONS_l2_00013891-XLOC_l2_007489 // BC003179 // ENST00000272462 // NM_005434	Broad TUCP // GenBank // ENSEMBL // RefSeq	linc-ACOXL-3 chr2:+:111003113-111045267 // Homo sapiens mal, T-cell differentiation protein-like, mRNA (cDNA clone MGC:4419 IMAGE:2958058), complete cds. // cdna:known chromosome:GRCh37:2:110841447:110874143:-1 gene:ENSG00000144063 gene_biotype:protein_coding transcript_biotype:protein_coding // Homo sapiens mal, T-cell differentiation protein-like (MALL), mRNA.	chr2	-	110841447	110874143	GO:0042632 // GO:0042632 // GO:0042632	cholesterol homeostasis // cholesterol homeostasis // cholesterol homeostasis	non-traceable author statement // non-traceable author statement // non-traceable author statement	GO:0000139 // GO:0005886 // GO:0016021 // GO:0016023 // GO:0030136 // GO:0045121 // GO:0000139 // GO:0005886 // GO:0016021 // GO:0016023 // GO:0030136 // GO:0045121 // GO:0000139 // GO:0005886 // GO:0016021 // GO:0016023 // GO:0030136 // GO:0045121	Golgi membrane // plasma membrane // integral to membrane // cytoplasmic membrane-bounded vesicle // clathrin-coated vesicle // membrane raft // Golgi membrane // plasma membrane // integral to membrane // cytoplasmic membrane-bounded vesicle // clathrin-coated vesicle // membrane raft // Golgi membrane // plasma membrane // integral to membrane // cytoplasmic membrane-bounded vesicle // clathrin…	inferred from direct assay // inferred from direct assay // non-traceable author statement // inferred from direct assay // inferred from direct assay // inferred from direct assay // inferred from direct assay // inferred from direct assay // non-traceable author statement // inferred from direct assay // inferred from direct assay // inferred from direct assay // inferred from direct assay // i…	GO:0005515 // GO:0005515 // GO:0005515	protein binding // protein binding // protein binding	inferred from physical interaction // inferred from physical interaction // inferred from physical interaction	---	---	Pfam	IPR021128	MARVEL-like domain	main
8013042	KRT17	keratin 17	9.51488	7.25368	-2.2612	0.208598	down	TCONS_l2_00011527-XLOC_l2_005686 // BC011901 // ENST00000326333 // ENST00000399211 // ENST00000340966 // ENST00000311208 // NM_000422	Broad TUCP // GenBank // ENSEMBL // ENSEMBL // ENSEMBL // ENSEMBL // RefSeq	linc-LGALS9C-3 chr17:+:18330174-18333940 // Homo sapiens keratin 17, mRNA (cDNA clone MGC:20286 IMAGE:4111703), complete cds. // cdna:known chromosome:GRCh37:17:18330175:18333941:1 gene:ENSG00000186831 gene_biotype:protein_coding transcript_biotype:protein_coding // cdna:known chromosome:GRCh37:17:16744057:16749197:-1 gene:ENSG00000131885 gene_biotype:protein_coding transcript_biotype:protein_cod…	chr17	-	16744798	16749197	GO:0007165 // GO:0008544 // GO:0007165 // GO:0008544 // GO:0007165 // GO:0008544	signal transduction // epidermis development // signal transduction // epidermis development // signal transduction // epidermis development	inferred from mutant phenotype // traceable author statement // inferred from mutant phenotype // traceable author statement // inferred from mutant phenotype // traceable author statement	GO:0005737 // GO:0005882 // GO:0045111 // GO:0005737 // GO:0005882 // GO:0045111 // GO:0005737 // GO:0005882 // GO:0045111	cytoplasm // intermediate filament // intermediate filament cytoskeleton // cytoplasm // intermediate filament // intermediate filament cytoskeleton // cytoplasm // intermediate filament // intermediate filament cytoskeleton	inferred from direct assay // inferred from electronic annotation // inferred from direct assay // inferred from direct assay // inferred from electronic annotation // inferred from direct assay // inferred from direct assay // inferred from electronic annotation // inferred from direct assay	GO:0005200 // GO:0005515 // GO:0032395 // GO:0042289 // GO:0005200 // GO:0005515 // GO:0032395 // GO:0042289 // GO:0005200 // GO:0005515 // GO:0032395 // GO:0042289	structural constituent of cytoskeleton // protein binding // MHC class II receptor activity // MHC class II protein binding // structural constituent of cytoskeleton // protein binding // MHC class II receptor activity // MHC class II protein binding // structural constituent of cytoskeleton // protein binding // MHC class II receptor activity // MHC class II protein binding	traceable author statement // inferred from physical interaction // inferred from direct assay // inferred from physical interaction // traceable author statement // inferred from physical interaction // inferred from direct assay // inferred from physical interaction // traceable author statement // inferred from physical interaction // inferred from direct assay // inferred from physical intera…	---	---	Pfam // Pfam // Pfam // Pfam	IPR016044 // IPR016044 // IPR016044 // IPR016044	Filament // Filament // Filament // Filament	main
8042310	SLC1A4	solute carrier family 1 (glutamate/neutral amino acid transporter), member 4	5.2729	3.02477	-2.24813	0.210497	down	AK126636 // AK298472 // AK315986 // BC026216 // BC072423 // L14595 // GENSCAN00000042698 // ENST00000234256 // ENST00000480594 // ENST00000448784 // NM_003038 // NM_001193493	GenBank // GenBank // GenBank // GenBank // GenBank // GenBank // ENSEMBL // ENSEMBL // ENSEMBL // ENSEMBL // RefSeq // RefSeq	Homo sapiens cDNA FLJ44678 fis, clone BRACE3009392, highly similar to Neutral amino acid transporter A. // Homo sapiens cDNA FLJ53154 complete cds, highly similar to Neutral amino acid transporter A. // Homo sapiens cDNA, FLJ78885 complete cds, highly similar to Neutral amino acid transporter A. // Homo sapiens solute carrier family 1 (glutamate/neutral amino acid transporter), member 4, mRNA (cD…	chr2	+	65216535	65250999	GO:0006811 // GO:0006821 // GO:0006865 // GO:0006868 // GO:0015808 // GO:0015811 // GO:0015824 // GO:0015825 // GO:0015826 // GO:0034589 // GO:0035249 // GO:0035524 // GO:0050890 // GO:0055085 // GO:0006811 // GO:0006821 // GO:0006865 // GO:0006868 // GO:0015808 // GO:0015811 // GO:0015824 // GO:0015825 // GO:0015826 // GO:0034589 // GO:0035249 // GO:0035524 // GO:0050890 // GO:0055085 // GO:0006…	ion transport // chloride transport // amino acid transport // glutamine transport // L-alanine transport // L-cystine transport // proline transport // L-serine transport // threonine transport // hydroxyproline transport // synaptic transmission, glutamatergic // proline transmembrane transport // cognition // transmembrane transport // ion transport // chloride transport // amino acid transpor…	traceable author statement // inferred from direct assay // traceable author statement // traceable author statement // inferred from direct assay // inferred from direct assay // inferred from direct assay // inferred from direct assay // inferred from direct assay // inferred from direct assay // non-traceable author statement // inferred from direct assay // inferred from mutant phenotype // t…	GO:0005882 // GO:0005886 // GO:0005887 // GO:0016021 // GO:0042470 // GO:0005882 // GO:0005886 // GO:0005887 // GO:0016021 // GO:0042470 // GO:0005882 // GO:0005886 // GO:0005887 // GO:0016021 // GO:0042470 // GO:0005882 // GO:0005886 // GO:0005887 // GO:0016021 // GO:0042470 // GO:0005882 // GO:0005886 // GO:0005887 // GO:0016021 // GO:0042470 // GO:0005882 // GO:0005886 // GO:0005887 // GO:0016…	intermediate filament // plasma membrane // integral to plasma membrane // integral to membrane // melanosome // intermediate filament // plasma membrane // integral to plasma membrane // integral to membrane // melanosome // intermediate filament // plasma membrane // integral to plasma membrane // integral to membrane // melanosome // intermediate filament // plasma membrane // integral to plas…	inferred from sequence or structural similarity // traceable author statement // inferred by curator // non-traceable author statement // inferred from electronic annotation // inferred from sequence or structural similarity // traceable author statement // inferred by curator // non-traceable author statement // inferred from electronic annotation // inferred from sequence or structural similari…	GO:0005254 // GO:0015180 // GO:0015184 // GO:0015186 // GO:0015193 // GO:0015194 // GO:0015195 // GO:0017153 // GO:0034590 // GO:0005254 // GO:0015180 // GO:0015184 // GO:0015186 // GO:0015193 // GO:0015194 // GO:0015195 // GO:0017153 // GO:0034590 // GO:0005254 // GO:0015180 // GO:0015184 // GO:0015186 // GO:0015193 // GO:0015194 // GO:0015195 // GO:0017153 // GO:0034590 // GO:0005254 // GO:0015…	chloride channel activity // L-alanine transmembrane transporter activity // L-cystine transmembrane transporter activity // L-glutamine transmembrane transporter activity // L-proline transmembrane transporter activity // L-serine transmembrane transporter activity // L-threonine transmembrane transporter activity // sodium:dicarboxylate symporter activity // L-hydroxyproline transmembrane trans…	inferred from direct assay // inferred from direct assay // inferred from direct assay // traceable author statement // inferred from direct assay // inferred from direct assay // inferred from direct assay // inferred from electronic annotation // inferred from direct assay // inferred from direct assay // inferred from direct assay // inferred from direct assay // traceable author statement // …	---	---	Pfam // Pfam	IPR001991 // IPR001991	Sodium:dicarboxylate symporter // Sodium:dicarboxylate symporter	main
7951309	MMP13	matrix metallopeptidase 13 (collagenase 3)	4.83131	2.60038	-2.23093	0.213021	down	AK292211 // AY256443 // BC067522 // BC067523 // BC074807 // BC074808 // ENST00000260302 // ENST00000340273 // ENST00000571284 // ENST00000572070 // NM_002427	GenBank // GenBank // GenBank // GenBank // GenBank // GenBank // ENSEMBL // ENSEMBL // ENSEMBL // ENSEMBL // RefSeq	Homo sapiens cDNA FLJ78136 complete cds, highly similar to Homo sapiens matrix metallopeptidase 13 (collagenase 3) (MMP13), mRNA. // Homo sapiens collagenase-3 splice variant COL3-9B-2 mRNA, complete cds. // Homo sapiens matrix metallopeptidase 13 (collagenase 3), mRNA (cDNA clone MGC:79422 IMAGE:7002184), complete cds. // Homo sapiens matrix metallopeptidase 13 (collagenase 3), mRNA (cDNA clone …	chr11	-	102813724	102826462	GO:0001666 // GO:0006508 // GO:0009612 // GO:0022617 // GO:0030198 // GO:0030282 // GO:0030574 // GO:0031623 // GO:0035116 // GO:0043171 // GO:0043627 // GO:0051216 // GO:0001666 // GO:0006508 // GO:0009612 // GO:0022617 // GO:0030198 // GO:0030282 // GO:0030574 // GO:0031623 // GO:0035116 // GO:0043171 // GO:0043627 // GO:0051216 // GO:0001666 // GO:0006508 // GO:0009612 // GO:0022617 // GO:0030…	response to hypoxia // proteolysis // response to mechanical stimulus // extracellular matrix disassembly // extracellular matrix organization // bone mineralization // collagen catabolic process // receptor internalization // embryonic hindlimb morphogenesis // peptide catabolic process // response to estrogen stimulus // cartilage development // response to hypoxia // proteolysis // response to…	inferred from electronic annotation // inferred from electronic annotation // inferred from electronic annotation // traceable author statement // traceable author statement // inferred from electronic annotation // inferred from electronic annotation // inferred from electronic annotation // inferred from electronic annotation // inferred from electronic annotation // inferred from electronic an…	GO:0005576 // GO:0005581 // GO:0005583 // GO:0005615 // GO:0005764 // GO:0005794 // GO:0046581 // GO:0005576 // GO:0005581 // GO:0005583 // GO:0005615 // GO:0005764 // GO:0005794 // GO:0046581 // GO:0005576 // GO:0005581 // GO:0005583 // GO:0005615 // GO:0005764 // GO:0005794 // GO:0046581 // GO:0005576 // GO:0005581 // GO:0005583 // GO:0005615 // GO:0005764 // GO:0005794 // GO:0046581 // GO:0005…	extracellular region // collagen // fibrillar collagen // extracellular space // lysosome // Golgi apparatus // intercellular canaliculus // extracellular region // collagen // fibrillar collagen // extracellular space // lysosome // Golgi apparatus // intercellular canaliculus // extracellular region // collagen // fibrillar collagen // extracellular space // lysosome // Golgi apparatus // inter…	traceable author statement // inferred from electronic annotation // inferred from electronic annotation // inferred from electronic annotation // inferred from electronic annotation // inferred from electronic annotation // inferred from electronic annotation // traceable author statement // inferred from electronic annotation // inferred from electronic annotation // inferred from electronic an…	GO:0001968 // GO:0004222 // GO:0005509 // GO:0008270 // GO:0048306 // GO:0050750 // GO:0001968 // GO:0004222 // GO:0005509 // GO:0008270 // GO:0048306 // GO:0050750 // GO:0001968 // GO:0004222 // GO:0005509 // GO:0008270 // GO:0048306 // GO:0050750 // GO:0001968 // GO:0004222 // GO:0005509 // GO:0008270 // GO:0048306 // GO:0050750 // GO:0001968 // GO:0004222 // GO:0005509 // GO:0008270 // GO:0048…	fibronectin binding // metalloendopeptidase activity // calcium ion binding // zinc ion binding // calcium-dependent protein binding // low-density lipoprotein particle receptor binding // fibronectin binding // metalloendopeptidase activity // calcium ion binding // zinc ion binding // calcium-dependent protein binding // low-density lipoprotein particle receptor binding // fibronectin binding /…	inferred from electronic annotation // inferred from electronic annotation // inferred from electronic annotation // inferred from electronic annotation // inferred from electronic annotation // inferred from electronic annotation // inferred from electronic annotation // inferred from electronic annotation // inferred from electronic annotation // inferred from electronic annotation // inferred …	GenMAPP // GenMAPP // GenMAPP // GenMAPP // GenMAPP // GenMAPP // GenMAPP	Matrix_Metalloproteinases // Matrix_Metalloproteinases // Matrix_Metalloproteinases // Matrix_Metalloproteinases // Matrix_Metalloproteinases // Matrix_Metalloproteinases // Matrix_Metalloproteinases	Pfam // Pfam // Pfam // Pfam // Pfam // Pfam // Pfam // Pfam // Pfam // Pfam // Pfam // Pfam	IPR001818 // IPR002477 // IPR018487 // IPR001818 // IPR002477 // IPR018487 // IPR001818 // IPR002477 // IPR018487 // IPR001818 // IPR002477 // IPR018487	Peptidase M10, metallopeptidase // Peptidoglycan binding-like // Hemopexin/matrixin, repeat // Peptidase M10, metallopeptidase // Peptidoglycan binding-like // Hemopexin/matrixin, repeat // Peptidase M10, metallopeptidase // Peptidoglycan binding-like // Hemopexin/matrixin, repeat // Peptidase M10, metallopeptidase // Peptidoglycan binding-like // Hemopexin/matrixin, repeat	main
8091757	TRIM59	tripartite motif containing 59	5.93978	3.71671	-2.22307	0.214185	down	AY159379 // BC109259 // BC109260 // ENST00000309784 // NM_173084	GenBank // GenBank // GenBank // ENSEMBL // RefSeq	Homo sapiens tumor suppressor TSBF1 (TSBF1) mRNA, complete cds. // Homo sapiens tripartite motif-containing 59, mRNA (cDNA clone MGC:129860 IMAGE:40025031), complete cds. // Homo sapiens tripartite motif-containing 59, mRNA (cDNA clone MGC:129861 IMAGE:40025036), complete cds. // cdna:known chromosome:GRCh37:3:160153291:160167617:-1 gene:ENSG00000213186 gene_biotype:protein_coding transcript_biot…	chr3	-	160152901	160167626	---	---	---	GO:0005622 // GO:0016021 // GO:0005622 // GO:0016021 // GO:0005622 // GO:0016021 // GO:0005622 // GO:0016021 // GO:0005622 // GO:0016021	intracellular // integral to membrane // intracellular // integral to membrane // intracellular // integral to membrane // intracellular // integral to membrane // intracellular // integral to membrane	inferred from electronic annotation // inferred from electronic annotation // inferred from electronic annotation // inferred from electronic annotation // inferred from electronic annotation // inferred from electronic annotation // inferred from electronic annotation // inferred from electronic annotation // inferred from electronic annotation // inferred from electronic annotation	GO:0008270 // GO:0008270 // GO:0008270 // GO:0008270 // GO:0008270	zinc ion binding // zinc ion binding // zinc ion binding // zinc ion binding // zinc ion binding	inferred from electronic annotation // inferred from electronic annotation // inferred from electronic annotation // inferred from electronic annotation // inferred from electronic annotation	---	---	Pfam // Pfam	IPR000315 // IPR018957	Zinc finger, B-box // Zinc finger, C3HC4 RING-type	main
8046695	ITGA4	integrin, alpha 4 (antigen CD49D, alpha 4 subunit of VLA-4 receptor)	5.4272	3.21154	-2.21566	0.215288	down	L12002 // ENST00000397033 // NM_000885	GenBank // ENSEMBL // RefSeq	Human integrin alpha 4 subunit mRNA, complete cds. // cdna:known chromosome:GRCh37:2:182321952:182400914:1 gene:ENSG00000115232 gene_biotype:protein_coding transcript_biotype:protein_coding // Homo sapiens integrin, alpha 4 (antigen CD49D, alpha 4 subunit of VLA-4 receptor) (ITGA4), mRNA.	chr2	+	182321619	182402497	GO:0001974 // GO:0007157 // GO:0007159 // GO:0007229 // GO:0007507 // GO:0007596 // GO:0030183 // GO:0050776 // GO:0050900 // GO:0060324 // GO:0060710 // GO:0001974 // GO:0007157 // GO:0007159 // GO:0007229 // GO:0007507 // GO:0007596 // GO:0030183 // GO:0050776 // GO:0050900 // GO:0060324 // GO:0060710 // GO:0001974 // GO:0007157 // GO:0007159 // GO:0007229 // GO:0007507 // GO:0007596 // GO:0030…	blood vessel remodeling // heterophilic cell-cell adhesion // leukocyte cell-cell adhesion // integrin-mediated signaling pathway // heart development // blood coagulation // B cell differentiation // regulation of immune response // leukocyte migration // face development // chorio-allantoic fusion // blood vessel remodeling // heterophilic cell-cell adhesion // leukocyte cell-cell adhesion // i…	inferred from electronic annotation // inferred from electronic annotation // inferred from direct assay // inferred from electronic annotation // inferred from electronic annotation // traceable author statement // inferred by curator // traceable author statement // traceable author statement // inferred from electronic annotation // inferred from electronic annotation // inferred from electron…	GO:0005886 // GO:0008305 // GO:0009897 // GO:0009986 // GO:0005886 // GO:0008305 // GO:0009897 // GO:0009986 // GO:0005886 // GO:0008305 // GO:0009897 // GO:0009986	plasma membrane // integrin complex // external side of plasma membrane // cell surface // plasma membrane // integrin complex // external side of plasma membrane // cell surface // plasma membrane // integrin complex // external side of plasma membrane // cell surface	traceable author statement // inferred from electronic annotation // inferred from electronic annotation // inferred from direct assay // traceable author statement // inferred from electronic annotation // inferred from electronic annotation // inferred from direct assay // traceable author statement // inferred from electronic annotation // inferred from electronic annotation // inferred from d…	GO:0001968 // GO:0004872 // GO:0005515 // GO:0001968 // GO:0004872 // GO:0005515 // GO:0001968 // GO:0004872 // GO:0005515	fibronectin binding // receptor activity // protein binding // fibronectin binding // receptor activity // protein binding // fibronectin binding // receptor activity // protein binding	inferred from electronic annotation // inferred from electronic annotation // inferred from physical interaction // inferred from electronic annotation // inferred from electronic annotation // inferred from physical interaction // inferred from electronic annotation // inferred from electronic annotation // inferred from physical interaction	GenMAPP // GenMAPP	Integrin-mediated_cell_adhesion_KEGG // Integrin-mediated_cell_adhesion_KEGG	Pfam // Pfam	IPR013517 // IPR013649	FG-GAP repeat // Integrin alpha-2	main
7940654	SCGB1A1	secretoglobin, family 1A, member 1 (uteroglobin)	5.58744	3.37219	-2.21525	0.215349	down	BC004481 // ENST00000278282 // NM_003357	GenBank // ENSEMBL // RefSeq	Homo sapiens secretoglobin, family 1A, member 1 (uteroglobin), mRNA (cDNA clone MGC:10583 IMAGE:3688615), complete cds. // cdna:known chromosome:GRCh37:11:62186507:62190667:1 gene:ENSG00000149021 gene_biotype:protein_coding transcript_biotype:protein_coding // Homo sapiens secretoglobin, family 1A, member 1 (uteroglobin) (SCGB1A1), mRNA.	chr11	+	62186523	62190667	GO:0000122 // GO:0007165 // GO:0007565 // GO:0007566 // GO:0032689 // GO:0032696 // GO:0032713 // GO:0032714 // GO:0042130 // GO:0043488 // GO:0050727 // GO:0000122 // GO:0007165 // GO:0007565 // GO:0007566 // GO:0032689 // GO:0032696 // GO:0032713 // GO:0032714 // GO:0042130 // GO:0043488 // GO:0050727 // GO:0000122 // GO:0007165 // GO:0007565 // GO:0007566 // GO:0032689 // GO:0032696 // GO:0032…	negative regulation of transcription from RNA polymerase II promoter // signal transduction // female pregnancy // embryo implantation // negative regulation of interferon-gamma production // negative regulation of interleukin-13 production // negative regulation of interleukin-4 production // negative regulation of interleukin-5 production // negative regulation of T cell proliferation // regula…	inferred from electronic annotation // non-traceable author statement // non-traceable author statement // traceable author statement // inferred from electronic annotation // inferred from electronic annotation // inferred from electronic annotation // inferred from electronic annotation // inferred from electronic annotation // inferred from electronic annotation // inferred from electronic ann…	GO:0005576 // GO:0005737 // GO:0005576 // GO:0005737 // GO:0005576 // GO:0005737	extracellular region // cytoplasm // extracellular region // cytoplasm // extracellular region // cytoplasm	inferred from electronic annotation // inferred from electronic annotation // inferred from electronic annotation // inferred from electronic annotation // inferred from electronic annotation // inferred from electronic annotation	GO:0019834 // GO:0019834 // GO:0019834	phospholipase A2 inhibitor activity // phospholipase A2 inhibitor activity // phospholipase A2 inhibitor activity	inferred from electronic annotation // inferred from electronic annotation // inferred from electronic annotation	GenMAPP // GenMAPP	Prostaglandin_synthesis_regulation // Prostaglandin_synthesis_regulation	Pfam	IPR006038	Uteroglobin-like superfamily	main
7927710	CDK1	cyclin-dependent kinase 1	7.66645	5.46722	-2.19923	0.217753	down	BC107750 // ENST00000395284 // ENST00000448257 // ENST00000373809 // ENST00000316629 // NM_001786 // NM_033379	GenBank // ENSEMBL // ENSEMBL // ENSEMBL // ENSEMBL // RefSeq // RefSeq	Homo sapiens cell division cycle 2, G1 to S and G2 to M, mRNA (cDNA clone MGC:111195 IMAGE:6710672), complete cds. // cdna:known chromosome:GRCh37:10:62538212:62554610:1 gene:ENSG00000170312 gene_biotype:protein_coding transcript_biotype:protein_coding // cdna:known chromosome:GRCh37:10:62538251:62554586:1 gene:ENSG00000170312 gene_biotype:protein_coding transcript_biotype:protein_coding // cdna:…	chr10	+	62538101	62554610	GO:0000075 // GO:0000082 // GO:0000083 // GO:0000086 // GO:0000165 // GO:0000186 // GO:0000187 // GO:0000226 // GO:0000278 // GO:0002224 // GO:0002755 // GO:0002756 // GO:0006260 // GO:0006281 // GO:0006461 // GO:0006468 // GO:0006915 // GO:0006916 // GO:0007049 // GO:0007067 // GO:0007095 // GO:0007098 // GO:0007173 // GO:0007264 // GO:0007265 // GO:0007344 // GO:0007411 // GO:0007569 // GO:0008…	cell cycle checkpoint // G1/S transition of mitotic cell cycle // regulation of transcription involved in G1/S phase of mitotic cell cycle // G2/M transition of mitotic cell cycle // MAPK cascade // activation of MAPKK activity // activation of MAPK activity // microtubule cytoskeleton organization // mitotic cell cycle // toll-like receptor signaling pathway // MyD88-dependent toll-like receptor…	traceable author statement // traceable author statement // traceable author statement // traceable author statement // traceable author statement // traceable author statement // traceable author statement // traceable author statement // traceable author statement // traceable author statement // traceable author statement // traceable author statement // traceable author statement // traceable…	GO:0005634 // GO:0005654 // GO:0005739 // GO:0005829 // GO:0005876 // GO:0030496 // GO:0005634 // GO:0005654 // GO:0005739 // GO:0005829 // GO:0005876 // GO:0030496 // GO:0005634 // GO:0005654 // GO:0005739 // GO:0005829 // GO:0005876 // GO:0030496 // GO:0005634 // GO:0005654 // GO:0005739 // GO:0005829 // GO:0005876 // GO:0030496 // GO:0005634 // GO:0005654 // GO:0005739 // GO:0005829 // GO:0005…	nucleus // nucleoplasm // mitochondrion // cytosol // spindle microtubule // midbody // nucleus // nucleoplasm // mitochondrion // cytosol // spindle microtubule // midbody // nucleus // nucleoplasm // mitochondrion // cytosol // spindle microtubule // midbody // nucleus // nucleoplasm // mitochondrion // cytosol // spindle microtubule // midbody // nucleus // nucleoplasm // mitochondrion // cyto…	inferred from direct assay // traceable author statement // traceable author statement // traceable author statement // inferred from direct assay // inferred from direct assay // inferred from direct assay // traceable author statement // traceable author statement // traceable author statement // inferred from direct assay // inferred from direct assay // inferred from direct assay // traceable…	GO:0004672 // GO:0004693 // GO:0004693 // GO:0005515 // GO:0005524 // GO:0008353 // GO:0030332 // GO:0030544 // GO:0035173 // GO:0004672 // GO:0004693 // GO:0004693 // GO:0005515 // GO:0005524 // GO:0008353 // GO:0030332 // GO:0030544 // GO:0035173 // GO:0004672 // GO:0004693 // GO:0004693 // GO:0005515 // GO:0005524 // GO:0008353 // GO:0030332 // GO:0030544 // GO:0035173 // GO:0004672 // GO:0004…	protein kinase activity // cyclin-dependent protein kinase activity // cyclin-dependent protein kinase activity // protein binding // ATP binding // RNA polymerase II carboxy-terminal domain kinase activity // cyclin binding // Hsp70 protein binding // histone kinase activity // protein kinase activity // cyclin-dependent protein kinase activity // cyclin-dependent protein kinase activity // prot…	non-traceable author statement // inferred from direct assay // traceable author statement // inferred from physical interaction // inferred from electronic annotation // inferred from direct assay // inferred from electronic annotation // inferred from electronic annotation // inferred from electronic annotation // non-traceable author statement // inferred from direct assay // traceable author …	GenMAPP // GenMAPP // GenMAPP	Cell_cycle_KEGG // Cell_cycle_KEGG // Cell_cycle_KEGG	Pfam // Pfam // Pfam // Pfam // Pfam // Pfam // Pfam // Pfam	IPR000719 // IPR001245 // IPR000719 // IPR001245 // IPR000719 // IPR001245 // IPR000719 // IPR001245	Protein kinase, catalytic domain // Serine-threonine/tyrosine-protein kinase catalytic domain // Protein kinase, catalytic domain // Serine-threonine/tyrosine-protein kinase catalytic domain // Protein kinase, catalytic domain // Serine-threonine/tyrosine-protein kinase catalytic domain // Protein kinase, catalytic domain // Serine-threonine/tyrosine-protein kinase catalytic domain	main
8005547	SNORD3A	small nucleolar RNA, C/D box 3A	12.3279	10.1299	-2.19796	0.217946	down	NR_006880 // NR_003271 // NR_003924 // NR_006881 // NR_006882	RefSeq // RefSeq // RefSeq // RefSeq // RefSeq	Homo sapiens small nucleolar RNA, C/D box 3A (SNORD3A), small nucleolar RNA. // Homo sapiens small nucleolar RNA, C/D box 3B-1 (SNORD3B-1), small nucleolar RNA. // Homo sapiens small nucleolar RNA, C/D box 3B-2 (SNORD3B-2), small nucleolar RNA. // Homo sapiens small nucleolar RNA, C/D box 3C (SNORD3C), small nucleolar RNA. // Homo sapiens small nucleolar RNA, C/D box 3D (SNORD3D), small nucleolar…	chr17	+	18965225	18965440	---	---	---	---	---	---	---	---	---	---	---	---	---	---	main
8005553	SNORD3A	small nucleolar RNA, C/D box 3A	12.3279	10.1299	-2.19796	0.217946	down	NR_006880 // NR_003271 // NR_003924 // NR_006881 // NR_006882	RefSeq // RefSeq // RefSeq // RefSeq // RefSeq	Homo sapiens small nucleolar RNA, C/D box 3A (SNORD3A), small nucleolar RNA. // Homo sapiens small nucleolar RNA, C/D box 3B-1 (SNORD3B-1), small nucleolar RNA. // Homo sapiens small nucleolar RNA, C/D box 3B-2 (SNORD3B-2), small nucleolar RNA. // Homo sapiens small nucleolar RNA, C/D box 3C (SNORD3C), small nucleolar RNA. // Homo sapiens small nucleolar RNA, C/D box 3D (SNORD3D), small nucleolar…	chr17	+	19091329	19091544	---	---	---	---	---	---	---	---	---	---	---	---	---	---	main
8013323	SNORD3A	small nucleolar RNA, C/D box 3A	12.3279	10.1299	-2.19796	0.217946	down	NR_006880 // NR_003271 // NR_003924 // NR_006881 // NR_006882	RefSeq // RefSeq // RefSeq // RefSeq // RefSeq	Homo sapiens small nucleolar RNA, C/D box 3A (SNORD3A), small nucleolar RNA. // Homo sapiens small nucleolar RNA, C/D box 3B-1 (SNORD3B-1), small nucleolar RNA. // Homo sapiens small nucleolar RNA, C/D box 3B-2 (SNORD3B-2), small nucleolar RNA. // Homo sapiens small nucleolar RNA, C/D box 3C (SNORD3C), small nucleolar RNA. // Homo sapiens small nucleolar RNA, C/D box 3D (SNORD3D), small nucleolar…	chr17	-	18967234	18967449	---	---	---	---	---	---	---	---	---	---	---	---	---	---	main
8013325	SNORD3A	small nucleolar RNA, C/D box 3A	12.3279	10.1299	-2.19796	0.217946	down	NR_006880 // NR_003271 // NR_003924 // NR_006881 // NR_006882	RefSeq // RefSeq // RefSeq // RefSeq // RefSeq	Homo sapiens small nucleolar RNA, C/D box 3A (SNORD3A), small nucleolar RNA. // Homo sapiens small nucleolar RNA, C/D box 3B-1 (SNORD3B-1), small nucleolar RNA. // Homo sapiens small nucleolar RNA, C/D box 3B-2 (SNORD3B-2), small nucleolar RNA. // Homo sapiens small nucleolar RNA, C/D box 3C (SNORD3C), small nucleolar RNA. // Homo sapiens small nucleolar RNA, C/D box 3D (SNORD3D), small nucleolar…	chr17	-	19015734	19015949	---	---	---	---	---	---	---	---	---	---	---	---	---	---	main
8013329	SNORD3A	small nucleolar RNA, C/D box 3A	12.3279	10.1299	-2.19796	0.217946	down	NR_006880 // NR_003271 // NR_003924 // NR_006881 // NR_006882	RefSeq // RefSeq // RefSeq // RefSeq // RefSeq	Homo sapiens small nucleolar RNA, C/D box 3A (SNORD3A), small nucleolar RNA. // Homo sapiens small nucleolar RNA, C/D box 3B-1 (SNORD3B-1), small nucleolar RNA. // Homo sapiens small nucleolar RNA, C/D box 3B-2 (SNORD3B-2), small nucleolar RNA. // Homo sapiens small nucleolar RNA, C/D box 3C (SNORD3C), small nucleolar RNA. // Homo sapiens small nucleolar RNA, C/D box 3D (SNORD3D), small nucleolar…	chr17	-	19093343	19093558	---	---	---	---	---	---	---	---	---	---	---	---	---	---	main
7926545	PLXDC2	plexin domain containing 2	6.01363	3.83403	-2.1796	0.220736	down	AY358486 // ENST00000377252 // ENST00000377242 // ENST00000377238 // ENST00000536022 // NM_032812	GenBank // ENSEMBL // ENSEMBL // ENSEMBL // ENSEMBL // RefSeq	Homo sapiens clone DNA83568 ARFP2514 (UNQ2514) mRNA, complete cds. // cdna:known chromosome:GRCh37:10:20105168:20569286:1 gene:ENSG00000120594 gene_biotype:protein_coding transcript_biotype:protein_coding // cdna:known chromosome:GRCh37:10:20105168:20569286:1 gene:ENSG00000120594 gene_biotype:protein_coding transcript_biotype:protein_coding // cdna:known chromosome:GRCh37:10:20105168:20569286:1 g…	chr10	+	20105168	20569286	---	---	---	GO:0016021 // GO:0016021 // GO:0016021 // GO:0016021 // GO:0016021 // GO:0016021	integral to membrane // integral to membrane // integral to membrane // integral to membrane // integral to membrane // integral to membrane	inferred from electronic annotation // inferred from electronic annotation // inferred from electronic annotation // inferred from electronic annotation // inferred from electronic annotation // inferred from electronic annotation	GO:0005515 // GO:0005515 // GO:0005515 // GO:0005515 // GO:0005515 // GO:0005515	protein binding // protein binding // protein binding // protein binding // protein binding // protein binding	inferred from physical interaction // inferred from physical interaction // inferred from physical interaction // inferred from physical interaction // inferred from physical interaction // inferred from physical interaction	---	---	Pfam // Pfam // Pfam // Pfam	IPR002165 // IPR002165 // IPR002165 // IPR002165	Plexin // Plexin // Plexin // Plexin	main
8092095	TNIK	TRAF2 and NCK interacting kinase	6.5764	4.40406	-2.17234	0.221851	down	AF172264 // AF172267 // AK291056 // BC150256 // ENST00000436636 // ENST00000341852 // ENST00000284483 // ENST00000357327 // ENST00000369326 // ENST00000538048 // NM_015028 // NM_001161560 // NM_001161561 // NM_001161562 // NM_001161563 // NM_001161564 // NM_001161565 // NM_001161566	GenBank // GenBank // GenBank // GenBank // ENSEMBL // ENSEMBL // ENSEMBL // ENSEMBL // ENSEMBL // ENSEMBL // RefSeq // RefSeq // RefSeq // RefSeq // RefSeq // RefSeq // RefSeq // RefSeq	Homo sapiens Traf2 and NCK interacting kinase, splice variant 1 (TNIK) mRNA, complete cds. // Homo sapiens Traf2 and NCK interacting kinase, splice variant 4 (TNIK) mRNA, complete cds. // Homo sapiens cDNA FLJ77112 complete cds, highly similar to Homo sapiens Traf2 and NCK interacting kinase, splice variant 5 (TNIK) mRNA. // Homo sapiens TRAF2 and NCK interacting kinase, mRNA (cDNA clone MGC:1668…	chr3	-	170780292	171178118	GO:0006468 // GO:0006950 // GO:0007010 // GO:0007243 // GO:0007256 // GO:0007256 // GO:0016055 // GO:0031532 // GO:0046777 // GO:0048814 // GO:0006468 // GO:0006950 // GO:0007010 // GO:0007243 // GO:0007256 // GO:0007256 // GO:0016055 // GO:0031532 // GO:0046777 // GO:0048814 // GO:0006468 // GO:0006950 // GO:0007010 // GO:0007243 // GO:0007256 // GO:0007256 // GO:0016055 // GO:0031532 // GO:0046…	protein phosphorylation // response to stress // cytoskeleton organization // intracellular protein kinase cascade // activation of JNKK activity // activation of JNKK activity // Wnt receptor signaling pathway // actin cytoskeleton reorganization // protein autophosphorylation // regulation of dendrite morphogenesis // protein phosphorylation // response to stress // cytoskeleton organization //…	inferred from direct assay // inferred from direct assay // inferred from mutant phenotype // inferred from direct assay // inferred from direct assay // inferred from mutant phenotype // inferred from electronic annotation // inferred from direct assay // inferred from direct assay // inferred from direct assay // inferred from direct assay // inferred from direct assay // inferred from mutant p…	GO:0005634 // GO:0005730 // GO:0005737 // GO:0005856 // GO:0055037 // GO:0005634 // GO:0005730 // GO:0005737 // GO:0005856 // GO:0055037 // GO:0005634 // GO:0005730 // GO:0005737 // GO:0005856 // GO:0055037 // GO:0005634 // GO:0005730 // GO:0005737 // GO:0005856 // GO:0055037 // GO:0005634 // GO:0005730 // GO:0005737 // GO:0005856 // GO:0055037 // GO:0005634 // GO:0005730 // GO:0005737 // GO:0005…	nucleus // nucleolus // cytoplasm // cytoskeleton // recycling endosome // nucleus // nucleolus // cytoplasm // cytoskeleton // recycling endosome // nucleus // nucleolus // cytoplasm // cytoskeleton // recycling endosome // nucleus // nucleolus // cytoplasm // cytoskeleton // recycling endosome // nucleus // nucleolus // cytoplasm // cytoskeleton // recycling endosome // nucleus // nucleolus // …	inferred from direct assay // inferred from direct assay // inferred from direct assay // inferred from direct assay // inferred from electronic annotation // inferred from direct assay // inferred from direct assay // inferred from direct assay // inferred from direct assay // inferred from electronic annotation // inferred from direct assay // inferred from direct assay // inferred from direct …	GO:0004674 // GO:0005083 // GO:0005515 // GO:0005524 // GO:0004674 // GO:0005083 // GO:0005515 // GO:0005524 // GO:0004674 // GO:0005083 // GO:0005515 // GO:0005524 // GO:0004674 // GO:0005083 // GO:0005515 // GO:0005524 // GO:0004674 // GO:0005083 // GO:0005515 // GO:0005524 // GO:0004674 // GO:0005083 // GO:0005515 // GO:0005524 // GO:0004674 // GO:0005083 // GO:0005515 // GO:0005524 // GO:0004…	protein serine/threonine kinase activity // small GTPase regulator activity // protein binding // ATP binding // protein serine/threonine kinase activity // small GTPase regulator activity // protein binding // ATP binding // protein serine/threonine kinase activity // small GTPase regulator activity // protein binding // ATP binding // protein serine/threonine kinase activity // small GTPase reg…	inferred from direct assay // inferred from electronic annotation // inferred from physical interaction // non-traceable author statement // inferred from direct assay // inferred from electronic annotation // inferred from physical interaction // non-traceable author statement // inferred from direct assay // inferred from electronic annotation // inferred from physical interaction // non-tracea…	---	---	Pfam // Pfam // Pfam // Pfam // Pfam // Pfam // Pfam // Pfam // Pfam // Pfam // Pfam // Pfam // Pfam // Pfam // Pfam // Pfam // Pfam // Pfam	IPR000719 // IPR001180 // IPR001245 // IPR000719 // IPR001180 // IPR001245 // IPR000719 // IPR001180 // IPR001245 // IPR000719 // IPR001180 // IPR001245 // IPR000719 // IPR001180 // IPR001245 // IPR000719 // IPR001180 // IPR001245	Protein kinase, catalytic domain // Citron-like // Serine-threonine/tyrosine-protein kinase catalytic domain // Protein kinase, catalytic domain // Citron-like // Serine-threonine/tyrosine-protein kinase catalytic domain // Protein kinase, catalytic domain // Citron-like // Serine-threonine/tyrosine-protein kinase catalytic domain // Protein kinase, catalytic domain // Citron-like // Serine-threo…	main
8161964	FRMD3	FERM domain containing 3	4.66305	2.51939	-2.14366	0.226306	down	EF560742 // ENST00000376438 // ENST00000304195 // NM_174938 // NM_001244959 // NM_001244960	GenBank // ENSEMBL // ENSEMBL // RefSeq // RefSeq // RefSeq	Homo sapiens clone IMAGp998L066886 FRMD3 protein (FRMD3) mRNA, complete cds. // cdna:known chromosome:GRCh37:9:85857905:86153461:-1 gene:ENSG00000172159 gene_biotype:protein_coding transcript_biotype:protein_coding // cdna:known chromosome:GRCh37:9:85859537:86153353:-1 gene:ENSG00000172159 gene_biotype:protein_coding transcript_biotype:protein_coding // Homo sapiens FERM domain containing 3 (FRMD…	chr9	-	85857905	86153461	---	---	---	GO:0005737 // GO:0005856 // GO:0016021 // GO:0019898 // GO:0005737 // GO:0005856 // GO:0016021 // GO:0019898 // GO:0005737 // GO:0005856 // GO:0016021 // GO:0019898 // GO:0005737 // GO:0005856 // GO:0016021 // GO:0019898 // GO:0005737 // GO:0005856 // GO:0016021 // GO:0019898 // GO:0005737 // GO:0005856 // GO:0016021 // GO:0019898	cytoplasm // cytoskeleton // integral to membrane // extrinsic to membrane // cytoplasm // cytoskeleton // integral to membrane // extrinsic to membrane // cytoplasm // cytoskeleton // integral to membrane // extrinsic to membrane // cytoplasm // cytoskeleton // integral to membrane // extrinsic to membrane // cytoplasm // cytoskeleton // integral to membrane // extrinsic to membrane // cytoplasm…	inferred from electronic annotation // inferred from electronic annotation // inferred from electronic annotation // inferred from electronic annotation // inferred from electronic annotation // inferred from electronic annotation // inferred from electronic annotation // inferred from electronic annotation // inferred from electronic annotation // inferred from electronic annotation // inferred …	GO:0008092 // GO:0008092 // GO:0008092 // GO:0008092 // GO:0008092 // GO:0008092	cytoskeletal protein binding // cytoskeletal protein binding // cytoskeletal protein binding // cytoskeletal protein binding // cytoskeletal protein binding // cytoskeletal protein binding	inferred from electronic annotation // inferred from electronic annotation // inferred from electronic annotation // inferred from electronic annotation // inferred from electronic annotation // inferred from electronic annotation	---	---	Pfam // Pfam // Pfam // Pfam // Pfam // Pfam // Pfam // Pfam	IPR014847 // IPR018979 // IPR018980 // IPR019748 // IPR014847 // IPR018979 // IPR018980 // IPR019748	FERM adjacent (FA) // FERM, N-terminal // FERM, C-terminal PH-like domain // FERM central domain // FERM adjacent (FA) // FERM, N-terminal // FERM, C-terminal PH-like domain // FERM central domain	main
7936144	COL17A1	collagen, type XVII, alpha 1	8.58375	6.44196	-2.14179	0.226599	down	ENST00000353479 // ENST00000541872 // NM_000494	ENSEMBL // ENSEMBL // RefSeq	cdna:known chromosome:GRCh37:10:105791044:105845760:-1 gene:ENSG00000065618 gene_biotype:protein_coding transcript_biotype:protein_coding // cdna:known chromosome:GRCh37:10:105791046:105845629:-1 gene:ENSG00000065618 gene_biotype:protein_coding transcript_biotype:protein_coding // Homo sapiens collagen, type XVII, alpha 1 (COL17A1), mRNA.	chr10	-	105791044	105845760	GO:0007160 // GO:0008544 // GO:0031581 // GO:0031581 // GO:0034329 // GO:0007160 // GO:0008544 // GO:0031581 // GO:0031581 // GO:0034329 // GO:0007160 // GO:0008544 // GO:0031581 // GO:0031581 // GO:0034329	cell-matrix adhesion // epidermis development // hemidesmosome assembly // hemidesmosome assembly // cell junction assembly // cell-matrix adhesion // epidermis development // hemidesmosome assembly // hemidesmosome assembly // cell junction assembly // cell-matrix adhesion // epidermis development // hemidesmosome assembly // hemidesmosome assembly // cell junction assembly	traceable author statement // traceable author statement // inferred from direct assay // traceable author statement // traceable author statement // traceable author statement // traceable author statement // inferred from direct assay // traceable author statement // traceable author statement // traceable author statement // traceable author statement // inferred from direct assay // traceable…	GO:0005581 // GO:0005604 // GO:0005886 // GO:0005887 // GO:0005911 // GO:0030056 // GO:0005581 // GO:0005604 // GO:0005886 // GO:0005887 // GO:0005911 // GO:0030056 // GO:0005581 // GO:0005604 // GO:0005886 // GO:0005887 // GO:0005911 // GO:0030056	collagen // basement membrane // plasma membrane // integral to plasma membrane // cell-cell junction // hemidesmosome // collagen // basement membrane // plasma membrane // integral to plasma membrane // cell-cell junction // hemidesmosome // collagen // basement membrane // plasma membrane // integral to plasma membrane // cell-cell junction // hemidesmosome	inferred from electronic annotation // inferred from electronic annotation // traceable author statement // traceable author statement // traceable author statement // inferred from direct assay // inferred from electronic annotation // inferred from electronic annotation // traceable author statement // traceable author statement // traceable author statement // inferred from direct assay // inf…	GO:0005515 // GO:0005515 // GO:0005515	protein binding // protein binding // protein binding	inferred from physical interaction // inferred from physical interaction // inferred from physical interaction	---	---	Pfam // Pfam	IPR008160 // IPR008160	Collagen triple helix repeat // Collagen triple helix repeat	main
7954330	SLCO1B3	solute carrier organic anion transporter family, member 1B3	6.39808	4.25732	-2.14075	0.226761	down	AF187815 // ENST00000381545 // ENST00000553473 // ENST00000261196 // NM_019844	GenBank // ENSEMBL // ENSEMBL // ENSEMBL // RefSeq	Homo sapiens liver-specific organic anion transporter mRNA, complete cds. // cdna:known chromosome:GRCh37:12:20963660:21069658:1 gene:ENSG00000111700 gene_biotype:protein_coding transcript_biotype:protein_coding // cdna:known chromosome:GRCh37:12:20968673:21243040:1 gene:ENSG00000111700 gene_biotype:protein_coding transcript_biotype:protein_coding // cdna:known chromosome:GRCh37:12:20963638:21069…	chr12	+	20963638	21069658	GO:0008206 // GO:0015711 // GO:0015721 // GO:0043252 // GO:0044281 // GO:0055085 // GO:0008206 // GO:0015711 // GO:0015721 // GO:0043252 // GO:0044281 // GO:0055085 // GO:0008206 // GO:0015711 // GO:0015721 // GO:0043252 // GO:0044281 // GO:0055085 // GO:0008206 // GO:0015711 // GO:0015721 // GO:0043252 // GO:0044281 // GO:0055085 // GO:0008206 // GO:0015711 // GO:0015721 // GO:0043252 // GO:0044…	bile acid metabolic process // organic anion transport // bile acid and bile salt transport // sodium-independent organic anion transport // small molecule metabolic process // transmembrane transport // bile acid metabolic process // organic anion transport // bile acid and bile salt transport // sodium-independent organic anion transport // small molecule metabolic process // transmembrane tran…	traceable author statement // traceable author statement // traceable author statement // traceable author statement // traceable author statement // traceable author statement // traceable author statement // traceable author statement // traceable author statement // traceable author statement // traceable author statement // traceable author statement // traceable author statement // traceable…	GO:0005737 // GO:0005886 // GO:0005887 // GO:0016020 // GO:0016323 // GO:0005737 // GO:0005886 // GO:0005887 // GO:0016020 // GO:0016323 // GO:0005737 // GO:0005886 // GO:0005887 // GO:0016020 // GO:0016323 // GO:0005737 // GO:0005886 // GO:0005887 // GO:0016020 // GO:0016323 // GO:0005737 // GO:0005886 // GO:0005887 // GO:0016020 // GO:0016323	cytoplasm // plasma membrane // integral to plasma membrane // membrane // basolateral plasma membrane // cytoplasm // plasma membrane // integral to plasma membrane // membrane // basolateral plasma membrane // cytoplasm // plasma membrane // integral to plasma membrane // membrane // basolateral plasma membrane // cytoplasm // plasma membrane // integral to plasma membrane // membrane // basola…	inferred from direct assay // traceable author statement // traceable author statement // inferred from electronic annotation // inferred from electronic annotation // inferred from direct assay // traceable author statement // traceable author statement // inferred from electronic annotation // inferred from electronic annotation // inferred from direct assay // traceable author statement // tra…	GO:0005215 // GO:0008514 // GO:0005215 // GO:0008514 // GO:0005215 // GO:0008514 // GO:0005215 // GO:0008514 // GO:0005215 // GO:0008514	transporter activity // organic anion transmembrane transporter activity // transporter activity // organic anion transmembrane transporter activity // transporter activity // organic anion transmembrane transporter activity // transporter activity // organic anion transmembrane transporter activity // transporter activity // organic anion transmembrane transporter activity	inferred from electronic annotation // traceable author statement // inferred from electronic annotation // traceable author statement // inferred from electronic annotation // traceable author statement // inferred from electronic annotation // traceable author statement // inferred from electronic annotation // traceable author statement	---	---	Pfam // Pfam // Pfam // Pfam // Pfam // Pfam // Pfam // Pfam // Pfam	IPR004156 // IPR011497 // IPR011701 // IPR004156 // IPR011497 // IPR011701 // IPR004156 // IPR011497 // IPR011701	Organic anion transporter polypeptide OATP // Kazal-type serine protease inhibitor domain // Major facilitator superfamily // Organic anion transporter polypeptide OATP // Kazal-type serine protease inhibitor domain // Major facilitator superfamily // Organic anion transporter polypeptide OATP // Kazal-type serine protease inhibitor domain // Major facilitator superfamily	main
7963427	KRT5	keratin 5	11.5665	9.45246	-2.11403	0.231001	down	M21389 // ENST00000252242 // ENST00000552629 // ENST00000456000 // NM_000424	GenBank // ENSEMBL // ENSEMBL // ENSEMBL // RefSeq	Human keratin type II (58 kD) mRNA, complete cds. // cdna:known chromosome:GRCh37:12:52908359:52914471:-1 gene:ENSG00000186081 gene_biotype:protein_coding transcript_biotype:protein_coding // cdna:known chromosome:GRCh37:12:52909912:52914178:-1 gene:ENSG00000186081 gene_biotype:protein_coding transcript_biotype:retained_intron // cdna:known chromosome:GRCh37:12:52908361:52914178:-1 gene:ENSG00000…	chr12	-	52908359	52914472	GO:0008544 // GO:0031581 // GO:0034329 // GO:0008544 // GO:0031581 // GO:0034329 // GO:0008544 // GO:0031581 // GO:0034329 // GO:0008544 // GO:0031581 // GO:0034329 // GO:0008544 // GO:0031581 // GO:0034329	epidermis development // hemidesmosome assembly // cell junction assembly // epidermis development // hemidesmosome assembly // cell junction assembly // epidermis development // hemidesmosome assembly // cell junction assembly // epidermis development // hemidesmosome assembly // cell junction assembly // epidermis development // hemidesmosome assembly // cell junction assembly	traceable author statement // traceable author statement // traceable author statement // traceable author statement // traceable author statement // traceable author statement // traceable author statement // traceable author statement // traceable author statement // traceable author statement // traceable author statement // traceable author statement // traceable author statement // traceable…	GO:0005737 // GO:0005739 // GO:0005829 // GO:0005882 // GO:0005886 // GO:0045095 // GO:0005737 // GO:0005739 // GO:0005829 // GO:0005882 // GO:0005886 // GO:0045095 // GO:0005737 // GO:0005739 // GO:0005829 // GO:0005882 // GO:0005886 // GO:0045095 // GO:0005737 // GO:0005739 // GO:0005829 // GO:0005882 // GO:0005886 // GO:0045095 // GO:0005737 // GO:0005739 // GO:0005829 // GO:0005882 // GO:0005…	cytoplasm // mitochondrion // cytosol // intermediate filament // plasma membrane // keratin filament // cytoplasm // mitochondrion // cytosol // intermediate filament // plasma membrane // keratin filament // cytoplasm // mitochondrion // cytosol // intermediate filament // plasma membrane // keratin filament // cytoplasm // mitochondrion // cytosol // intermediate filament // plasma membrane //…	inferred from direct assay // inferred from electronic annotation // traceable author statement // traceable author statement // inferred from electronic annotation // inferred from direct assay // inferred from direct assay // inferred from electronic annotation // traceable author statement // traceable author statement // inferred from electronic annotation // inferred from direct assay // inf…	GO:0005200 // GO:0005515 // GO:0005200 // GO:0005515 // GO:0005200 // GO:0005515 // GO:0005200 // GO:0005515 // GO:0005200 // GO:0005515	structural constituent of cytoskeleton // protein binding // structural constituent of cytoskeleton // protein binding // structural constituent of cytoskeleton // protein binding // structural constituent of cytoskeleton // protein binding // structural constituent of cytoskeleton // protein binding	traceable author statement // inferred from physical interaction // traceable author statement // inferred from physical interaction // traceable author statement // inferred from physical interaction // traceable author statement // inferred from physical interaction // traceable author statement // inferred from physical interaction	---	---	Pfam // Pfam	IPR016044 // IPR016044	Filament // Filament	main
8100464	NMU	neuromedin U	7.1159	5.00277	-2.11313	0.231145	down	BC012908 // ENST00000264218 // ENST00000541393 // NM_006681	GenBank // ENSEMBL // ENSEMBL // RefSeq	Homo sapiens neuromedin U, mRNA (cDNA clone MGC:8934 IMAGE:3864111), complete cds. // cdna:known chromosome:GRCh37:4:56461398:56502465:-1 gene:ENSG00000109255 gene_biotype:protein_coding transcript_biotype:protein_coding // cdna:known chromosome:GRCh37:4:56461414:56502465:-1 gene:ENSG00000109255 gene_biotype:protein_coding transcript_biotype:protein_coding // Homo sapiens neuromedin U (NMU), mRNA.	chr4	-	56461398	56502465	GO:0001696 // GO:0006940 // GO:0006950 // GO:0007165 // GO:0007186 // GO:0007218 // GO:0007586 // GO:0009648 // GO:0019233 // GO:0042755 // GO:0045987 // GO:0046887 // GO:0050806 // GO:0001696 // GO:0006940 // GO:0006950 // GO:0007165 // GO:0007186 // GO:0007218 // GO:0007586 // GO:0009648 // GO:0019233 // GO:0042755 // GO:0045987 // GO:0046887 // GO:0050806 // GO:0001696 // GO:0006940 // GO:0006…	gastric acid secretion // regulation of smooth muscle contraction // response to stress // signal transduction // G-protein coupled receptor signaling pathway // neuropeptide signaling pathway // digestion // photoperiodism // sensory perception of pain // eating behavior // positive regulation of smooth muscle contraction // positive regulation of hormone secretion // positive regulation of syna…	inferred from electronic annotation // traceable author statement // inferred from electronic annotation // traceable author statement // traceable author statement // inferred from electronic annotation // traceable author statement // inferred from electronic annotation // inferred from electronic annotation // inferred from electronic annotation // inferred from electronic annotation // inferr…	GO:0005576 // GO:0043195 // GO:0005576 // GO:0043195 // GO:0005576 // GO:0043195 // GO:0005576 // GO:0043195	extracellular region // terminal button // extracellular region // terminal button // extracellular region // terminal button // extracellular region // terminal button	traceable author statement // inferred from electronic annotation // traceable author statement // inferred from electronic annotation // traceable author statement // inferred from electronic annotation // traceable author statement // inferred from electronic annotation	GO:0005102 // GO:0042922 // GO:0005102 // GO:0042922 // GO:0005102 // GO:0042922 // GO:0005102 // GO:0042922	receptor binding // neuromedin U receptor binding // receptor binding // neuromedin U receptor binding // receptor binding // neuromedin U receptor binding // receptor binding // neuromedin U receptor binding	traceable author statement // inferred from electronic annotation // traceable author statement // inferred from electronic annotation // traceable author statement // inferred from electronic annotation // traceable author statement // inferred from electronic annotation	---	---	---	---	---	main
8084630	LOC344887	NmrA-like family domain containing 1 pseudogene	4.94174	2.83089	-2.11084	0.231512	down	TCONS_l2_00020009-XLOC_l2_010029 // TCONS_l2_00019042-XLOC_l2_010029 // TCONS_l2_00019041-XLOC_l2_010029 // TCONS_l2_00020008-XLOC_l2_010029 // TCONS_l2_00020006-XLOC_l2_010029 // TCONS_l2_00019040-XLOC_l2_010029 // ENST00000416764 // ENST00000423298 // NR_033752	Broad TUCP // Broad TUCP // Broad TUCP // Broad TUCP // Broad TUCP // Broad TUCP // ENSEMBL // ENSEMBL // RefSeq	linc-DNAJB11-6 chr3:+:185689403-185697910 // linc-DNAJB11-6 chr3:+:185677844-185693278 // linc-DNAJB11-6 chr3:+:185677773-185698761 // linc-DNAJB11-6 chr3:+:185677757-185693547 // linc-DNAJB11-6 chr3:+:185677731-185698658 // linc-DNAJB11-6 chr3:+:185677627-185694029 // cdna:known chromosome:GRCh37:3:185677758:185693547:1 gene:ENSG00000171658 gene_biotype:pseudogene transcript_biotype:retained_int…	chr3	+	185689500	185697512	---	---	---	---	---	---	---	---	---	---	---	---	---	---	main
7897378	PER3	period homolog 3 (Drosophila)	5.3577	3.25663	-2.10107	0.233085	down	AY493418 // BC146781 // GENSCAN00000008094 // ENST00000377532 // ENST00000361923 // ENST00000539773 // NM_016831	GenBank // GenBank // ENSEMBL // ENSEMBL // ENSEMBL // ENSEMBL // RefSeq	Homo sapiens growth-inhibiting protein 13 (GIG13) mRNA, complete cds. // Homo sapiens period homolog 3 (Drosophila), mRNA (cDNA clone MGC:166865 IMAGE:9007235), complete cds. // cdna:genscan chromosome:GRCh37:1:7706513:7929687:1 transcript_biotype:protein_coding // cdna:known chromosome:GRCh37:1:7844714:7905237:1 gene:ENSG00000049246 gene_biotype:protein_coding transcript_biotype:protein_coding /…	chr1	+	7844380	7905237	GO:0000122 // GO:0006351 // GO:0007623 // GO:0000122 // GO:0006351 // GO:0007623 // GO:0000122 // GO:0006351 // GO:0007623 // GO:0000122 // GO:0006351 // GO:0007623 // GO:0000122 // GO:0006351 // GO:0007623 // GO:0000122 // GO:0006351 // GO:0007623	negative regulation of transcription from RNA polymerase II promoter // transcription, DNA-dependent // circadian rhythm // negative regulation of transcription from RNA polymerase II promoter // transcription, DNA-dependent // circadian rhythm // negative regulation of transcription from RNA polymerase II promoter // transcription, DNA-dependent // circadian rhythm // negative regulation of tran…	inferred from electronic annotation // inferred from electronic annotation // inferred from electronic annotation // inferred from electronic annotation // inferred from electronic annotation // inferred from electronic annotation // inferred from electronic annotation // inferred from electronic annotation // inferred from electronic annotation // inferred from electronic annotation // inferred …	GO:0005634 // GO:0005737 // GO:0005634 // GO:0005737 // GO:0005634 // GO:0005737 // GO:0005634 // GO:0005737 // GO:0005634 // GO:0005737 // GO:0005634 // GO:0005737	nucleus // cytoplasm // nucleus // cytoplasm // nucleus // cytoplasm // nucleus // cytoplasm // nucleus // cytoplasm // nucleus // cytoplasm	inferred from electronic annotation // inferred from electronic annotation // inferred from electronic annotation // inferred from electronic annotation // inferred from electronic annotation // inferred from electronic annotation // inferred from electronic annotation // inferred from electronic annotation // inferred from electronic annotation // inferred from electronic annotation // inferred …	GO:0004871 // GO:0004871 // GO:0004871 // GO:0004871 // GO:0004871 // GO:0004871	signal transducer activity // signal transducer activity // signal transducer activity // signal transducer activity // signal transducer activity // signal transducer activity	inferred from electronic annotation // inferred from electronic annotation // inferred from electronic annotation // inferred from electronic annotation // inferred from electronic annotation // inferred from electronic annotation	---	---	Pfam // Pfam // Pfam // Pfam // Pfam // Pfam // Pfam	IPR013655 // IPR013767 // IPR022728 // IPR013655 // IPR013767 // IPR022728 // IPR022728	PAS fold-3 // PAS fold // Period circadian-like, C-terminal // PAS fold-3 // PAS fold // Period circadian-like, C-terminal // Period circadian-like, C-terminal	main
7977397	CRIP2	cysteine-rich protein 2	6.73863	4.64418	-2.09445	0.234157	down	AK057837 // AK091845 // AK300092 // BC000434 // BC001931 // BC034151 // BC128101 // BT019911 // D42123 // U36190 // GENSCAN00000011080 // ENST00000483017 // ENST00000329146 // ENST00000550577 // ENST00000538259 // ENST00000547643 // ENST00000552643 // ENST00000548989 // ENST00000548309 // NM_001312	GenBank // GenBank // GenBank // GenBank // GenBank // GenBank // GenBank // GenBank // GenBank // GenBank // ENSEMBL // ENSEMBL // ENSEMBL // ENSEMBL // ENSEMBL // ENSEMBL // ENSEMBL // ENSEMBL // ENSEMBL // RefSeq	Homo sapiens cDNA FLJ25108 fis, clone CBR01507. // Homo sapiens cDNA FLJ34526 fis, clone HLUNG2007433. // Homo sapiens cDNA FLJ56946 complete cds, highly similar to Cysteine-rich protein 2. // Homo sapiens cysteine-rich protein 2, mRNA (cDNA clone MGC:8366 IMAGE:2819982), complete cds. // Homo sapiens cysteine-rich protein 2, mRNA (cDNA clone MGC:3996 IMAGE:2819982), complete cds. // Homo sapiens…	chr14	+	105941131	105946500	GO:0008284 // GO:0030097 // GO:0008284 // GO:0030097 // GO:0008284 // GO:0030097 // GO:0008284 // GO:0030097 // GO:0008284 // GO:0030097 // GO:0008284 // GO:0030097 // GO:0008284 // GO:0030097 // GO:0008284 // GO:0030097 // GO:0008284 // GO:0030097 // GO:0008284 // GO:0030097 // GO:0008284 // GO:0030097 // GO:0008284 // GO:0030097 // GO:0008284 // GO:0030097 // GO:0008284 // GO:0030097 // GO:0008…	positive regulation of cell proliferation // hemopoiesis // positive regulation of cell proliferation // hemopoiesis // positive regulation of cell proliferation // hemopoiesis // positive regulation of cell proliferation // hemopoiesis // positive regulation of cell proliferation // hemopoiesis // positive regulation of cell proliferation // hemopoiesis // positive regulation of cell proliferati…	inferred from electronic annotation // inferred from electronic annotation // inferred from electronic annotation // inferred from electronic annotation // inferred from electronic annotation // inferred from electronic annotation // inferred from electronic annotation // inferred from electronic annotation // inferred from electronic annotation // inferred from electronic annotation // inferred …	GO:0031012 // GO:0031012 // GO:0031012 // GO:0031012 // GO:0031012 // GO:0031012 // GO:0031012 // GO:0031012 // GO:0031012 // GO:0031012 // GO:0031012 // GO:0031012 // GO:0031012 // GO:0031012 // GO:0031012 // GO:0031012 // GO:0031012 // GO:0031012 // GO:0031012	extracellular matrix // extracellular matrix // extracellular matrix // extracellular matrix // extracellular matrix // extracellular matrix // extracellular matrix // extracellular matrix // extracellular matrix // extracellular matrix // extracellular matrix // extracellular matrix // extracellular matrix // extracellular matrix // extracellular matrix // extracellular matrix // extracellular m…	inferred from direct assay // inferred from direct assay // inferred from direct assay // inferred from direct assay // inferred from direct assay // inferred from direct assay // inferred from direct assay // inferred from direct assay // inferred from direct assay // inferred from direct assay // inferred from direct assay // inferred from direct assay // inferred from direct assay // inferred …	GO:0008270 // GO:0008270 // GO:0008270 // GO:0008270 // GO:0008270 // GO:0008270 // GO:0008270 // GO:0008270 // GO:0008270 // GO:0008270 // GO:0008270 // GO:0008270 // GO:0008270 // GO:0008270 // GO:0008270 // GO:0008270 // GO:0008270 // GO:0008270 // GO:0008270	zinc ion binding // zinc ion binding // zinc ion binding // zinc ion binding // zinc ion binding // zinc ion binding // zinc ion binding // zinc ion binding // zinc ion binding // zinc ion binding // zinc ion binding // zinc ion binding // zinc ion binding // zinc ion binding // zinc ion binding // zinc ion binding // zinc ion binding // zinc ion binding // zinc ion binding	inferred from electronic annotation // inferred from electronic annotation // inferred from electronic annotation // inferred from electronic annotation // inferred from electronic annotation // inferred from electronic annotation // inferred from electronic annotation // inferred from electronic annotation // inferred from electronic annotation // inferred from electronic annotation // inferred …	---	---	Pfam // Pfam // Pfam // Pfam	IPR001781 // IPR001781 // IPR001781 // IPR001781	Zinc finger, LIM-type // Zinc finger, LIM-type // Zinc finger, LIM-type // Zinc finger, LIM-type	main
8173812	HMGN5	high mobility group nucleosome binding domain 5	5.16761	3.08052	-2.08709	0.235355	down	AF250329 // BC005342 // ENST00000358130 // ENST00000430960 // ENST00000436386 // NM_030763	GenBank // GenBank // ENSEMBL // ENSEMBL // ENSEMBL // RefSeq	Homo sapiens nucleosomal binding protein 1 (NSBP1) mRNA, complete cds. // Homo sapiens nucleosomal binding protein 1, mRNA (cDNA clone MGC:12433 IMAGE:3838879), complete cds. // cdna:known chromosome:GRCh37:X:80369200:80457441:-1 gene:ENSG00000198157 gene_biotype:protein_coding transcript_biotype:protein_coding // cdna:known chromosome:GRCh37:X:80370553:80377182:-1 gene:ENSG00000198157 gene_bioty…	chrX	-	80369200	80457441	GO:0006351 // GO:0006355 // GO:0006357 // GO:0016568 // GO:0045893 // GO:0006351 // GO:0006355 // GO:0006357 // GO:0016568 // GO:0045893 // GO:0006351 // GO:0006355 // GO:0006357 // GO:0016568 // GO:0045893 // GO:0006351 // GO:0006355 // GO:0006357 // GO:0016568 // GO:0045893 // GO:0006351 // GO:0006355 // GO:0006357 // GO:0016568 // GO:0045893 // GO:0006351 // GO:0006355 // GO:0006357 // GO:0016…	transcription, DNA-dependent // regulation of transcription, DNA-dependent // regulation of transcription from RNA polymerase II promoter // chromatin modification // positive regulation of transcription, DNA-dependent // transcription, DNA-dependent // regulation of transcription, DNA-dependent // regulation of transcription from RNA polymerase II promoter // chromatin modification // positive r…	inferred from electronic annotation // non-traceable author statement // inferred from electronic annotation // inferred from electronic annotation // non-traceable author statement // inferred from electronic annotation // non-traceable author statement // inferred from electronic annotation // inferred from electronic annotation // non-traceable author statement // inferred from electronic anno…	GO:0000785 // GO:0005634 // GO:0005634 // GO:0005654 // GO:0005730 // GO:0043231 // GO:0000785 // GO:0005634 // GO:0005634 // GO:0005654 // GO:0005730 // GO:0043231 // GO:0000785 // GO:0005634 // GO:0005634 // GO:0005654 // GO:0005730 // GO:0043231 // GO:0000785 // GO:0005634 // GO:0005634 // GO:0005654 // GO:0005730 // GO:0043231 // GO:0000785 // GO:0005634 // GO:0005634 // GO:0005654 // GO:0005…	chromatin // nucleus // nucleus // nucleoplasm // nucleolus // intracellular membrane-bounded organelle // chromatin // nucleus // nucleus // nucleoplasm // nucleolus // intracellular membrane-bounded organelle // chromatin // nucleus // nucleus // nucleoplasm // nucleolus // intracellular membrane-bounded organelle // chromatin // nucleus // nucleus // nucleoplasm // nucleolus // intracellular m…	inferred from electronic annotation // inferred from direct assay // non-traceable author statement // inferred from electronic annotation // inferred from direct assay // inferred from direct assay // inferred from electronic annotation // inferred from direct assay // non-traceable author statement // inferred from electronic annotation // inferred from direct assay // inferred from direct assa…	GO:0003677 // GO:0003682 // GO:0003682 // GO:0003677 // GO:0003682 // GO:0003682 // GO:0003677 // GO:0003682 // GO:0003682 // GO:0003677 // GO:0003682 // GO:0003682 // GO:0003677 // GO:0003682 // GO:0003682 // GO:0003677 // GO:0003682 // GO:0003682	DNA binding // chromatin binding // chromatin binding // DNA binding // chromatin binding // chromatin binding // DNA binding // chromatin binding // chromatin binding // DNA binding // chromatin binding // chromatin binding // DNA binding // chromatin binding // chromatin binding // DNA binding // chromatin binding // chromatin binding	inferred from electronic annotation // inferred from electronic annotation // non-traceable author statement // inferred from electronic annotation // inferred from electronic annotation // non-traceable author statement // inferred from electronic annotation // inferred from electronic annotation // non-traceable author statement // inferred from electronic annotation // inferred from electronic…	---	---	Pfam // Pfam // Pfam	IPR000079 // IPR000079 // IPR000079	High mobility group nucleosome-binding domain-containing family // High mobility group nucleosome-binding domain-containing family // High mobility group nucleosome-binding domain-containing family	main
8141791	POLR2J3	polymerase (RNA) II (DNA directed) polypeptide J3	9.18261	7.10388	-2.07873	0.236722	down	BC113031 // EU341824 // GENSCAN00000009581 // GENSCAN00000009606 // ENST00000481893 // ENST00000464525 // ENST00000489144 // ENST00000379340 // ENST00000486319 // ENST00000503564 // ENST00000511773 // ENST00000379357 // ENST00000476151 // ENST00000444969 // ENST00000541884 // ENST00000519541 // ENST00000340457 // NM_032959 // NM_001097615 // NM_001114403	GenBank // GenBank // ENSEMBL // ENSEMBL // ENSEMBL // ENSEMBL // ENSEMBL // ENSEMBL // ENSEMBL // ENSEMBL // ENSEMBL // ENSEMBL // ENSEMBL // ENSEMBL // ENSEMBL // ENSEMBL // ENSEMBL // RefSeq // RefSeq // RefSeq	Homo sapiens cDNA clone IMAGE:40021673. // Homo sapiens uroplakin-like protein (UPLP) mRNA, complete cds. // cdna:genscan chromosome:GRCh37:7:102124039:102184083:-1 transcript_biotype:protein_coding // cdna:genscan chromosome:GRCh37:7:102223218:102283188:-1 transcript_biotype:protein_coding // cdna:novel chromosome:GRCh37:7:102123791:102184211:-1 gene:ENSG00000170667 gene_biotype:protein_coding t…	chr7	-	102180436	102182167	GO:0035556 // GO:0051056 // GO:0032320 // GO:0035556 // GO:0043547 // GO:0046580 // GO:0051056	intracellular signal transduction // regulation of small GTPase mediated signal transduction // positive regulation of Ras GTPase activity // intracellular signal transduction // positive regulation of GTPase activity // negative regulation of Ras protein signal transduction // regulation of small GTPase mediated signal transduction	inferred from electronic annotation // inferred from electronic annotation // inferred from sequence or structural similarity // inferred from electronic annotation // inferred from direct assay // inferred from sequence or structural similarity // inferred from electronic annotation	GO:0005634 // GO:0016021 // GO:0005829 // GO:0005886 // GO:0005634 // GO:0016021 // GO:0005634 // GO:0016021 // GO:0005634 // GO:0016021 // GO:0005634 // GO:0016021 // GO:0005634 // GO:0016021 // GO:0005634 // GO:0016021 // GO:0005634 // GO:0016021 // GO:0005634 // GO:0005634 // GO:0005737 // GO:0005829 // GO:0031235 // GO:0005886 // GO:0016021 // GO:0016021 // GO:0005634 // GO:0005634 // GO:0016…	nucleus // integral to membrane // cytosol // plasma membrane // nucleus // integral to membrane // nucleus // integral to membrane // nucleus // integral to membrane // nucleus // integral to membrane // nucleus // integral to membrane // nucleus // integral to membrane // nucleus // integral to membrane // nucleus // nucleus // cytoplasm // cytosol // intrinsic to internal side of plasma membra…	inferred from electronic annotation // inferred from electronic annotation // inferred from electronic annotation // inferred from electronic annotation // inferred from electronic annotation // inferred from electronic annotation // inferred from electronic annotation // inferred from electronic annotation // inferred from electronic annotation // inferred from electronic annotation // inferred …	GO:0003677 // GO:0003899 // GO:0005096 // GO:0005543 // GO:0046872 // GO:0003677 // GO:0003899 // GO:0003677 // GO:0003899 // GO:0003677 // GO:0003899 // GO:0003677 // GO:0003899 // GO:0003677 // GO:0003899 // GO:0003677 // GO:0003899 // GO:0003677 // GO:0003899 // GO:0003677 // GO:0003899 // GO:0003677 // GO:0003899 // GO:0005096 // GO:0005099 // GO:0005543 // GO:0046872 // GO:0005096 // GO:0003…	DNA binding // DNA-directed RNA polymerase activity // GTPase activator activity // phospholipid binding // metal ion binding // DNA binding // DNA-directed RNA polymerase activity // DNA binding // DNA-directed RNA polymerase activity // DNA binding // DNA-directed RNA polymerase activity // DNA binding // DNA-directed RNA polymerase activity // DNA binding // DNA-directed RNA polymerase activit…	inferred from electronic annotation // inferred from electronic annotation // inferred from electronic annotation // inferred from electronic annotation // inferred from electronic annotation // inferred from electronic annotation // inferred from electronic annotation // inferred from electronic annotation // inferred from electronic annotation // inferred from electronic annotation // inferred …	---	---	Pfam // Pfam // Pfam // Pfam // Pfam // Pfam // Pfam // Pfam // Pfam // Pfam	IPR000008 // IPR001562 // IPR001936 // IPR011261 // IPR011261 // IPR011261 // IPR011261 // IPR000008 // IPR001562 // IPR001936	C2 calcium-dependent membrane targeting // Zinc finger, Btk motif // Ras GTPase-activating protein // DNA-directed RNA polymerase, dimerisation // DNA-directed RNA polymerase, dimerisation // DNA-directed RNA polymerase, dimerisation // DNA-directed RNA polymerase, dimerisation // C2 calcium-dependent membrane targeting // Zinc finger, Btk motif // Ras GTPase-activating protein	main
8174717	UPF3B	UPF3 regulator of nonsense transcripts homolog B (yeast)	7.10246	5.02387	-2.07859	0.236746	down	AF318576 // ENST00000276201 // ENST00000345865 // ENST00000439808 // NM_023010 // NM_080632	GenBank // ENSEMBL // ENSEMBL // ENSEMBL // RefSeq // RefSeq	Homo sapiens UPF3X (UPF3X) mRNA, complete cds. // cdna:known chromosome:GRCh37:X:118967985:118986961:-1 gene:ENSG00000125351 gene_biotype:protein_coding transcript_biotype:protein_coding // cdna:known chromosome:GRCh37:X:118967989:118986961:-1 gene:ENSG00000125351 gene_biotype:protein_coding transcript_biotype:protein_coding // cdna:known chromosome:GRCh37:X:118968445:118986934:-1 gene:ENSG000001…	chrX	-	118967985	118986968	GO:0000184 // GO:0000184 // GO:0000184 // GO:0000184 // GO:0000398 // GO:0006366 // GO:0006369 // GO:0006406 // GO:0006913 // GO:0008380 // GO:0010467 // GO:0016070 // GO:0016071 // GO:0031124 // GO:0045727 // GO:0000184 // GO:0000184 // GO:0000184 // GO:0000184 // GO:0000398 // GO:0006366 // GO:0006369 // GO:0006406 // GO:0006913 // GO:0008380 // GO:0010467 // GO:0016070 // GO:0016071 // GO:0031…	nuclear-transcribed mRNA catabolic process, nonsense-mediated decay // nuclear-transcribed mRNA catabolic process, nonsense-mediated decay // nuclear-transcribed mRNA catabolic process, nonsense-mediated decay // nuclear-transcribed mRNA catabolic process, nonsense-mediated decay // nuclear mRNA splicing, via spliceosome // transcription from RNA polymerase II promoter // termination of RNA polym…	inferred from direct assay // inferred from mutant phenotype // non-traceable author statement // traceable author statement // traceable author statement // traceable author statement // traceable author statement // traceable author statement // non-traceable author statement // traceable author statement // traceable author statement // traceable author statement // traceable author statement …	GO:0005634 // GO:0005654 // GO:0005737 // GO:0005737 // GO:0005829 // GO:0035145 // GO:0005634 // GO:0005654 // GO:0005737 // GO:0005737 // GO:0005829 // GO:0035145 // GO:0005634 // GO:0005654 // GO:0005737 // GO:0005737 // GO:0005829 // GO:0035145 // GO:0005634 // GO:0005654 // GO:0005737 // GO:0005737 // GO:0005829 // GO:0035145 // GO:0005634 // GO:0005654 // GO:0005737 // GO:0005737 // GO:0005…	nucleus // nucleoplasm // cytoplasm // cytoplasm // cytosol // exon-exon junction complex // nucleus // nucleoplasm // cytoplasm // cytoplasm // cytosol // exon-exon junction complex // nucleus // nucleoplasm // cytoplasm // cytoplasm // cytosol // exon-exon junction complex // nucleus // nucleoplasm // cytoplasm // cytoplasm // cytosol // exon-exon junction complex // nucleus // nucleoplasm // c…	non-traceable author statement // traceable author statement // inferred from direct assay // non-traceable author statement // traceable author statement // inferred from direct assay // non-traceable author statement // traceable author statement // inferred from direct assay // non-traceable author statement // traceable author statement // inferred from direct assay // non-traceable author st…	GO:0000166 // GO:0003729 // GO:0005487 // GO:0005515 // GO:0000166 // GO:0003729 // GO:0005487 // GO:0005515 // GO:0000166 // GO:0003729 // GO:0005487 // GO:0005515 // GO:0000166 // GO:0003729 // GO:0005487 // GO:0005515 // GO:0000166 // GO:0003729 // GO:0005487 // GO:0005515 // GO:0000166 // GO:0003729 // GO:0005487 // GO:0005515	nucleotide binding // mRNA binding // nucleocytoplasmic transporter activity // protein binding // nucleotide binding // mRNA binding // nucleocytoplasmic transporter activity // protein binding // nucleotide binding // mRNA binding // nucleocytoplasmic transporter activity // protein binding // nucleotide binding // mRNA binding // nucleocytoplasmic transporter activity // protein binding // nuc…	inferred from electronic annotation // inferred from direct assay // non-traceable author statement // inferred from physical interaction // inferred from electronic annotation // inferred from direct assay // non-traceable author statement // inferred from physical interaction // inferred from electronic annotation // inferred from direct assay // non-traceable author statement // inferred from …	---	---	Pfam // Pfam // Pfam	IPR005120 // IPR005120 // IPR005120	Regulator of nonsense-mediated decay, UPF3 // Regulator of nonsense-mediated decay, UPF3 // Regulator of nonsense-mediated decay, UPF3	main
8162586	SLC35D2	solute carrier family 35, member D2	5.57697	3.50021	-2.07676	0.237046	down	AB106537 // AB122077 // BC100278 // BC113579 // ENST00000253270 // ENST00000375259 // NM_007001	GenBank // GenBank // GenBank // GenBank // ENSEMBL // ENSEMBL // RefSeq	Homo sapiens hfrc mRNA for UDP-N-acetylglucosamine transporter, complete cds. // Homo sapiens SLC35D2 mRNA for nucleotide sugar transporter UGTrel8, complete cds. // Homo sapiens solute carrier family 35, member D2, mRNA (cDNA clone MGC:117215 IMAGE:6056863), complete cds. // Homo sapiens solute carrier family 35, member D2, mRNA (cDNA clone MGC:142139 IMAGE:8322631), complete cds. // cdna:known …	chr9	-	99082988	99146020	GO:0008150 // GO:0015780 // GO:0055085 // GO:0008150 // GO:0015780 // GO:0055085 // GO:0008150 // GO:0015780 // GO:0055085 // GO:0008150 // GO:0015780 // GO:0055085 // GO:0008150 // GO:0015780 // GO:0055085 // GO:0008150 // GO:0015780 // GO:0055085 // GO:0008150 // GO:0015780 // GO:0055085	biological_process // nucleotide-sugar transport // transmembrane transport // biological_process // nucleotide-sugar transport // transmembrane transport // biological_process // nucleotide-sugar transport // transmembrane transport // biological_process // nucleotide-sugar transport // transmembrane transport // biological_process // nucleotide-sugar transport // transmembrane transport // biol…	no biological data available // non-traceable author statement // traceable author statement // no biological data available // non-traceable author statement // traceable author statement // no biological data available // non-traceable author statement // traceable author statement // no biological data available // non-traceable author statement // traceable author statement // no biological d…	GO:0000139 // GO:0005575 // GO:0016021 // GO:0000139 // GO:0005575 // GO:0016021 // GO:0000139 // GO:0005575 // GO:0016021 // GO:0000139 // GO:0005575 // GO:0016021 // GO:0000139 // GO:0005575 // GO:0016021 // GO:0000139 // GO:0005575 // GO:0016021 // GO:0000139 // GO:0005575 // GO:0016021	Golgi membrane // cellular_component // integral to membrane // Golgi membrane // cellular_component // integral to membrane // Golgi membrane // cellular_component // integral to membrane // Golgi membrane // cellular_component // integral to membrane // Golgi membrane // cellular_component // integral to membrane // Golgi membrane // cellular_component // integral to membrane // Golgi membrane …	traceable author statement // no biological data available // inferred from electronic annotation // traceable author statement // no biological data available // inferred from electronic annotation // traceable author statement // no biological data available // inferred from electronic annotation // traceable author statement // no biological data available // inferred from electronic annotatio…	GO:0005338 // GO:0005338 // GO:0005338 // GO:0005338 // GO:0005338 // GO:0005338 // GO:0005338	nucleotide-sugar transmembrane transporter activity // nucleotide-sugar transmembrane transporter activity // nucleotide-sugar transmembrane transporter activity // nucleotide-sugar transmembrane transporter activity // nucleotide-sugar transmembrane transporter activity // nucleotide-sugar transmembrane transporter activity // nucleotide-sugar transmembrane transporter activity	non-traceable author statement // non-traceable author statement // non-traceable author statement // non-traceable author statement // non-traceable author statement // non-traceable author statement // non-traceable author statement	---	---	Pfam // Pfam // Pfam	IPR004853 // IPR013657 // IPR004853	Domain of unknown function DUF250 // UAA transporter // Domain of unknown function DUF250	main
7933312	ANXA8	annexin A8	9.67507	7.60195	-2.07312	0.237644	down	BC004376 // BC008813 // ENST00000358140 // ENST00000359178 // ENST00000414655 // ENST00000340243 // ENST00000374277 // ENST00000538825 // ENST00000357718 // ENST00000344416 // ENST00000456111 // NM_001098845 // NM_001630 // NM_001040084	GenBank // GenBank // ENSEMBL // ENSEMBL // ENSEMBL // ENSEMBL // ENSEMBL // ENSEMBL // ENSEMBL // ENSEMBL // ENSEMBL // RefSeq // RefSeq // RefSeq	Homo sapiens annexin A8, mRNA (cDNA clone MGC:10570 IMAGE:3639064), complete cds. // Homo sapiens annexin A8-like 2, mRNA (cDNA clone MGC:10405 IMAGE:3958020), complete cds. // cdna:known chromosome:GRCh37:10:47157983:47174093:-1 gene:ENSG00000150165 gene_biotype:protein_coding transcript_biotype:protein_coding // cdna:known chromosome:GRCh37:10:47157989:47174040:-1 gene:ENSG00000150165 gene_biot…	chr10	-	47157983	47174094	GO:0007596 // GO:0007596 // GO:0007596 // GO:0007596 // GO:0007596	blood coagulation // blood coagulation // blood coagulation // blood coagulation // blood coagulation	inferred from electronic annotation // inferred from electronic annotation // inferred from electronic annotation // inferred from electronic annotation // inferred from electronic annotation	---	---	---	GO:0005509 // GO:0005544 // GO:0005509 // GO:0005544 // GO:0005509 // GO:0005544 // GO:0005509 // GO:0005544 // GO:0005509 // GO:0005544 // GO:0005509 // GO:0005544 // GO:0005509 // GO:0005544 // GO:0005509 // GO:0005544 // GO:0005509 // GO:0005544 // GO:0005509 // GO:0005544 // GO:0005509 // GO:0005544 // GO:0005509 // GO:0005544 // GO:0005509 // GO:0005544 // GO:0005509 // GO:0005544	calcium ion binding // calcium-dependent phospholipid binding // calcium ion binding // calcium-dependent phospholipid binding // calcium ion binding // calcium-dependent phospholipid binding // calcium ion binding // calcium-dependent phospholipid binding // calcium ion binding // calcium-dependent phospholipid binding // calcium ion binding // calcium-dependent phospholipid binding // calcium i…	inferred from electronic annotation // inferred from electronic annotation // inferred from electronic annotation // inferred from electronic annotation // inferred from electronic annotation // inferred from electronic annotation // inferred from electronic annotation // inferred from electronic annotation // inferred from electronic annotation // inferred from electronic annotation // inferred …	GenMAPP // GenMAPP // GenMAPP // GenMAPP	Prostaglandin_synthesis_regulation // Prostaglandin_synthesis_regulation // Prostaglandin_synthesis_regulation // Prostaglandin_synthesis_regulation	Pfam // Pfam // Pfam // Pfam // Pfam // Pfam // Pfam // Pfam // Pfam	IPR018502 // IPR018502 // IPR018502 // IPR018502 // IPR018502 // IPR018502 // IPR018502 // IPR018502 // IPR018502	Annexin repeat // Annexin repeat // Annexin repeat // Annexin repeat // Annexin repeat // Annexin repeat // Annexin repeat // Annexin repeat // Annexin repeat	main
7899921	GJB5	gap junction protein, beta 5, 31.1kDa	6.47101	4.40071	-2.0703	0.238109	down	AK129509 // ENST00000338513 // NM_005268	GenBank // ENSEMBL // RefSeq	Homo sapiens cDNA FLJ25998 fis, clone DMC06928, highly similar to Gap junction beta-5 protein. // cdna:known chromosome:GRCh37:1:35220648:35224113:1 gene:ENSG00000189280 gene_biotype:protein_coding transcript_biotype:protein_coding // Homo sapiens gap junction protein, beta 5, 31.1kDa (GJB5), mRNA.	chr1	+	35220648	35224113	GO:0007154 // GO:0008544 // GO:0060708 // GO:0060713 // GO:0007154 // GO:0008544 // GO:0060708 // GO:0060713 // GO:0007154 // GO:0008544 // GO:0060708 // GO:0060713	cell communication // epidermis development // spongiotrophoblast differentiation // labyrinthine layer morphogenesis // cell communication // epidermis development // spongiotrophoblast differentiation // labyrinthine layer morphogenesis // cell communication // epidermis development // spongiotrophoblast differentiation // labyrinthine layer morphogenesis	inferred from electronic annotation // traceable author statement // inferred from electronic annotation // inferred from electronic annotation // inferred from electronic annotation // traceable author statement // inferred from electronic annotation // inferred from electronic annotation // inferred from electronic annotation // traceable author statement // inferred from electronic annotation …	GO:0005922 // GO:0016021 // GO:0005922 // GO:0016021 // GO:0005922 // GO:0016021	connexon complex // integral to membrane // connexon complex // integral to membrane // connexon complex // integral to membrane	inferred from electronic annotation // inferred from electronic annotation // inferred from electronic annotation // inferred from electronic annotation // inferred from electronic annotation // inferred from electronic annotation	---	---	---	---	---	Pfam // Pfam	IPR013092 // IPR019570	Connexin, N-terminal // Gap junction protein, cysteine-rich domain	main
8157650	PTGS1	prostaglandin-endoperoxide synthase 1 (prostaglandin G/H synthase and cyclooxygenase)	5.00955	2.9405	-2.06905	0.238317	down	AK290022 // AK295221 // AK304403 // BC029840 // DQ180741 // DQ180742 // M59979 // GENSCAN00000011500 // ENST00000223423 // ENST00000362012 // ENST00000540753 // ENST00000373698 // NM_000962 // NM_080591	GenBank // GenBank // GenBank // GenBank // GenBank // GenBank // GenBank // ENSEMBL // ENSEMBL // ENSEMBL // ENSEMBL // ENSEMBL // RefSeq // RefSeq	Homo sapiens cDNA FLJ77449 complete cds, highly similar to Human prostaglandin endoperoxide synthase mRNA. // Homo sapiens cDNA FLJ61263 complete cds, highly similar to Prostaglandin G/H synthase 1 precursor (EC 1.14.99.1). // Homo sapiens cDNA FLJ53280 complete cds, highly similar to Prostaglandin G/H synthase 1 precursor (EC 1.14.99.1). // Homo sapiens prostaglandin-endoperoxide synthase 1 (pro…	chr9	+	125133229	125157982	GO:0001516 // GO:0006629 // GO:0006692 // GO:0006805 // GO:0006979 // GO:0007568 // GO:0008217 // GO:0010243 // GO:0010700 // GO:0019371 // GO:0032811 // GO:0042127 // GO:0044281 // GO:0045907 // GO:0045987 // GO:0051412 // GO:0001516 // GO:0006629 // GO:0006692 // GO:0006805 // GO:0006979 // GO:0007568 // GO:0008217 // GO:0010243 // GO:0010700 // GO:0019371 // GO:0032811 // GO:0042127 // GO:0044…	prostaglandin biosynthetic process // lipid metabolic process // prostanoid metabolic process // xenobiotic metabolic process // response to oxidative stress // aging // regulation of blood pressure // response to organic nitrogen // negative regulation of norepinephrine secretion // cyclooxygenase pathway // negative regulation of epinephrine secretion // regulation of cell proliferation // smal…	inferred from sequence or structural similarity // non-traceable author statement // traceable author statement // traceable author statement // inferred from electronic annotation // inferred from electronic annotation // inferred from sequence or structural similarity // inferred from electronic annotation // inferred from electronic annotation // inferred from direct assay // inferred from ele…	GO:0001750 // GO:0005634 // GO:0005635 // GO:0005737 // GO:0005789 // GO:0005792 // GO:0005794 // GO:0005886 // GO:0043231 // GO:0044444 // GO:0001750 // GO:0005634 // GO:0005635 // GO:0005737 // GO:0005789 // GO:0005792 // GO:0005794 // GO:0005886 // GO:0043231 // GO:0044444 // GO:0001750 // GO:0005634 // GO:0005635 // GO:0005737 // GO:0005789 // GO:0005792 // GO:0005794 // GO:0005886 // GO:0043…	photoreceptor outer segment // nucleus // nuclear envelope // cytoplasm // endoplasmic reticulum membrane // microsome // Golgi apparatus // plasma membrane // intracellular membrane-bounded organelle // cytoplasmic part // photoreceptor outer segment // nucleus // nuclear envelope // cytoplasm // endoplasmic reticulum membrane // microsome // Golgi apparatus // plasma membrane // intracellular m…	inferred from electronic annotation // inferred from sequence or structural similarity // inferred from electronic annotation // inferred from sequence or structural similarity // traceable author statement // inferred from sequence or structural similarity // inferred from direct assay // inferred from direct assay // inferred from direct assay // inferred from direct assay // inferred from elec…	GO:0004601 // GO:0004666 // GO:0008289 // GO:0016702 // GO:0020037 // GO:0004601 // GO:0004666 // GO:0008289 // GO:0016702 // GO:0020037 // GO:0004601 // GO:0004666 // GO:0008289 // GO:0016702 // GO:0020037 // GO:0004601 // GO:0004666 // GO:0008289 // GO:0016702 // GO:0020037 // GO:0004601 // GO:0004666 // GO:0008289 // GO:0016702 // GO:0020037 // GO:0004601 // GO:0004666 // GO:0008289 // GO:0016…	peroxidase activity // prostaglandin-endoperoxide synthase activity // lipid binding // oxidoreductase activity, acting on single donors with incorporation of molecular oxygen, incorporation of two atoms of oxygen // heme binding // peroxidase activity // prostaglandin-endoperoxide synthase activity // lipid binding // oxidoreductase activity, acting on single donors with incorporation of molecul…	inferred from electronic annotation // inferred from direct assay // inferred from electronic annotation // inferred from electronic annotation // inferred from electronic annotation // inferred from electronic annotation // inferred from direct assay // inferred from electronic annotation // inferred from electronic annotation // inferred from electronic annotation // inferred from electronic an…	GenMAPP // GenMAPP // GenMAPP // GenMAPP // GenMAPP // GenMAPP // GenMAPP // GenMAPP // GenMAPP // GenMAPP	Eicosanoid_Synthesis // Prostaglandin_synthesis_regulation // Eicosanoid_Synthesis // Prostaglandin_synthesis_regulation // Eicosanoid_Synthesis // Prostaglandin_synthesis_regulation // Eicosanoid_Synthesis // Prostaglandin_synthesis_regulation // Eicosanoid_Synthesis // Prostaglandin_synthesis_regulation	Pfam // Pfam // Pfam // Pfam	IPR002007 // IPR002007 // IPR002007 // IPR002007	Haem peroxidase, animal // Haem peroxidase, animal // Haem peroxidase, animal // Haem peroxidase, animal	main
8167287	PORCN	porcupine homolog (Drosophila)	8.93995	6.87484	-2.06511	0.238968	down	AF317058 // AF317059 // AF317060 // AF317061 // AK316378 // BC019080 // L08239 // ENST00000359882 // ENST00000472520 // ENST00000485288 // ENST00000355961 // ENST00000491243 // ENST00000326194 // ENST00000537758 // ENST00000355092 // ENST00000367574 // NM_022825 // NM_203473 // NM_203474 // NM_203475	GenBank // GenBank // GenBank // GenBank // GenBank // GenBank // GenBank // ENSEMBL // ENSEMBL // ENSEMBL // ENSEMBL // ENSEMBL // ENSEMBL // ENSEMBL // ENSEMBL // ENSEMBL // RefSeq // RefSeq // RefSeq // RefSeq	Homo sapiens porcupine isoform D mRNA, complete cds. // Homo sapiens porcupine isoform B mRNA, complete cds. // Homo sapiens porcupine isoform C mRNA, complete cds. // Homo sapiens porcupine isoform A mRNA, complete cds. // Homo sapiens cDNA, FLJ79277 complete cds, highly similar to Probable protein-cysteineN-palmitoyltransferase porcupine (EC 2.3.1.-). // Homo sapiens porcupine homolog (Drosophi…	chrX	+	48367363	48379415	GO:0016055 // GO:0016055 // GO:0016055 // GO:0016055 // GO:0016055 // GO:0016055 // GO:0016055 // GO:0016055 // GO:0016055 // GO:0016055 // GO:0016055 // GO:0016055 // GO:0016055 // GO:0016055 // GO:0016055 // GO:0016055 // GO:0016055 // GO:0016055 // GO:0016055 // GO:0016055	Wnt receptor signaling pathway // Wnt receptor signaling pathway // Wnt receptor signaling pathway // Wnt receptor signaling pathway // Wnt receptor signaling pathway // Wnt receptor signaling pathway // Wnt receptor signaling pathway // Wnt receptor signaling pathway // Wnt receptor signaling pathway // Wnt receptor signaling pathway // Wnt receptor signaling pathway // Wnt receptor signaling pa…	inferred from electronic annotation // inferred from electronic annotation // inferred from electronic annotation // inferred from electronic annotation // inferred from electronic annotation // inferred from electronic annotation // inferred from electronic annotation // inferred from electronic annotation // inferred from electronic annotation // inferred from electronic annotation // inferred …	GO:0005789 // GO:0016021 // GO:0005789 // GO:0016021 // GO:0005789 // GO:0016021 // GO:0005789 // GO:0016021 // GO:0005789 // GO:0016021 // GO:0005789 // GO:0016021 // GO:0005789 // GO:0016021 // GO:0005789 // GO:0016021 // GO:0005789 // GO:0016021 // GO:0005789 // GO:0016021 // GO:0005789 // GO:0016021 // GO:0005789 // GO:0016021 // GO:0005789 // GO:0016021 // GO:0005789 // GO:0016021 // GO:0005…	endoplasmic reticulum membrane // integral to membrane // endoplasmic reticulum membrane // integral to membrane // endoplasmic reticulum membrane // integral to membrane // endoplasmic reticulum membrane // integral to membrane // endoplasmic reticulum membrane // integral to membrane // endoplasmic reticulum membrane // integral to membrane // endoplasmic reticulum membrane // integral to membr…	inferred from electronic annotation // inferred from electronic annotation // inferred from electronic annotation // inferred from electronic annotation // inferred from electronic annotation // inferred from electronic annotation // inferred from electronic annotation // inferred from electronic annotation // inferred from electronic annotation // inferred from electronic annotation // inferred …	GO:0016746 // GO:0016746 // GO:0016746 // GO:0016746 // GO:0016746 // GO:0016746 // GO:0016746 // GO:0016746 // GO:0016746 // GO:0016746 // GO:0016746 // GO:0016746 // GO:0016746 // GO:0016746 // GO:0016746 // GO:0016746 // GO:0016746 // GO:0016746 // GO:0016746 // GO:0016746	transferase activity, transferring acyl groups // transferase activity, transferring acyl groups // transferase activity, transferring acyl groups // transferase activity, transferring acyl groups // transferase activity, transferring acyl groups // transferase activity, transferring acyl groups // transferase activity, transferring acyl groups // transferase activity, transferring acyl groups //…	inferred from electronic annotation // inferred from electronic annotation // inferred from electronic annotation // inferred from electronic annotation // inferred from electronic annotation // inferred from electronic annotation // inferred from electronic annotation // inferred from electronic annotation // inferred from electronic annotation // inferred from electronic annotation // inferred …	---	---	Pfam // Pfam // Pfam // Pfam // Pfam // Pfam	IPR004299 // IPR004299 // IPR004299 // IPR004299 // IPR004299 // IPR004299	Membrane bound O-acyl transferase, MBOAT // Membrane bound O-acyl transferase, MBOAT // Membrane bound O-acyl transferase, MBOAT // Membrane bound O-acyl transferase, MBOAT // Membrane bound O-acyl transferase, MBOAT // Membrane bound O-acyl transferase, MBOAT	main
8169174	RNF128	ring finger protein 128, E3 ubiquitin protein ligase	5.31279	3.27506	-2.03773	0.243546	down	BC063404 // ENST00000324342 // ENST00000255499 // NM_024539 // NM_194463	GenBank // ENSEMBL // ENSEMBL // RefSeq // RefSeq	Homo sapiens ring finger protein 128, mRNA (cDNA clone MGC:74626 IMAGE:5191785), complete cds. // cdna:known chromosome:GRCh37:X:105937068:106040223:1 gene:ENSG00000133135 gene_biotype:protein_coding transcript_biotype:protein_coding // cdna:known chromosome:GRCh37:X:105969894:106040223:1 gene:ENSG00000133135 gene_biotype:protein_coding transcript_biotype:protein_coding // Homo sapiens ring finge…	chrX	+	105937065	106040246	GO:0042036 // GO:0042036 // GO:0042036 // GO:0042036 // GO:0042036	negative regulation of cytokine biosynthetic process // negative regulation of cytokine biosynthetic process // negative regulation of cytokine biosynthetic process // negative regulation of cytokine biosynthetic process // negative regulation of cytokine biosynthetic process	inferred from electronic annotation // inferred from electronic annotation // inferred from electronic annotation // inferred from electronic annotation // inferred from electronic annotation	GO:0005770 // GO:0005783 // GO:0005794 // GO:0012505 // GO:0016021 // GO:0048471 // GO:0005770 // GO:0005783 // GO:0005794 // GO:0012505 // GO:0016021 // GO:0048471 // GO:0005770 // GO:0005783 // GO:0005794 // GO:0012505 // GO:0016021 // GO:0048471 // GO:0005770 // GO:0005783 // GO:0005794 // GO:0012505 // GO:0016021 // GO:0048471 // GO:0005770 // GO:0005783 // GO:0005794 // GO:0012505 // GO:0016…	late endosome // endoplasmic reticulum // Golgi apparatus // endomembrane system // integral to membrane // perinuclear region of cytoplasm // late endosome // endoplasmic reticulum // Golgi apparatus // endomembrane system // integral to membrane // perinuclear region of cytoplasm // late endosome // endoplasmic reticulum // Golgi apparatus // endomembrane system // integral to membrane // perin…	inferred from electronic annotation // inferred from electronic annotation // inferred from electronic annotation // inferred from electronic annotation // inferred from electronic annotation // inferred from electronic annotation // inferred from electronic annotation // inferred from electronic annotation // inferred from electronic annotation // inferred from electronic annotation // inferred …	GO:0004842 // GO:0008270 // GO:0004842 // GO:0008270 // GO:0004842 // GO:0008270 // GO:0004842 // GO:0008270 // GO:0004842 // GO:0008270	ubiquitin-protein ligase activity // zinc ion binding // ubiquitin-protein ligase activity // zinc ion binding // ubiquitin-protein ligase activity // zinc ion binding // ubiquitin-protein ligase activity // zinc ion binding // ubiquitin-protein ligase activity // zinc ion binding	inferred from electronic annotation // inferred from electronic annotation // inferred from electronic annotation // inferred from electronic annotation // inferred from electronic annotation // inferred from electronic annotation // inferred from electronic annotation // inferred from electronic annotation // inferred from electronic annotation // inferred from electronic annotation	---	---	Pfam // Pfam // Pfam // Pfam	IPR003137 // IPR018957 // IPR003137 // IPR018957	Protease-associated domain, PA // Zinc finger, C3HC4 RING-type // Protease-associated domain, PA // Zinc finger, C3HC4 RING-type	main
8121749	GJA1	gap junction protein, alpha 1, 43kDa	5.59039	3.55469	-2.0357	0.24389	down	BC026329 // ENST00000282561 // NM_000165	GenBank // ENSEMBL // RefSeq	Homo sapiens gap junction protein, alpha 1, 43kDa, mRNA (cDNA clone MGC:26323 IMAGE:4794131), complete cds. // cdna:known chromosome:GRCh37:6:121756838:121770873:1 gene:ENSG00000152661 gene_biotype:protein_coding transcript_biotype:protein_coding // Homo sapiens gap junction protein, alpha 1, 43kDa (GJA1), mRNA.	chr6	+	121756788	121770873	GO:0001701 // GO:0001764 // GO:0001947 // GO:0002070 // GO:0006810 // GO:0006915 // GO:0006936 // GO:0007165 // GO:0007267 // GO:0007507 // GO:0007512 // GO:0008016 // GO:0008285 // GO:0009268 // GO:0010232 // GO:0010628 // GO:0010629 // GO:0015867 // GO:0016044 // GO:0016264 // GO:0034220 // GO:0043123 // GO:0043403 // GO:0043434 // GO:0045732 // GO:0045844 // GO:0048514 // GO:0048812 // GO:0051…	in utero embryonic development // neuron migration // heart looping // epithelial cell maturation // transport // apoptotic process // muscle contraction // signal transduction // cell-cell signaling // heart development // adult heart development // regulation of heart contraction // negative regulation of cell proliferation // response to pH // vascular transport // positive regulation of gene …	inferred from electronic annotation // inferred from electronic annotation // inferred from electronic annotation // inferred from electronic annotation // traceable author statement // inferred from electronic annotation // traceable author statement // inferred from mutant phenotype // inferred from electronic annotation // traceable author statement // inferred from electronic annotation // in…	GO:0000139 // GO:0005624 // GO:0005741 // GO:0005764 // GO:0005769 // GO:0005771 // GO:0005789 // GO:0005794 // GO:0005829 // GO:0005886 // GO:0005886 // GO:0005887 // GO:0005916 // GO:0005921 // GO:0005922 // GO:0014704 // GO:0030660 // GO:0045121 // GO:0000139 // GO:0005624 // GO:0005741 // GO:0005764 // GO:0005769 // GO:0005771 // GO:0005789 // GO:0005794 // GO:0005829 // GO:0005886 // GO:0005…	Golgi membrane // membrane fraction // mitochondrial outer membrane // lysosome // early endosome // multivesicular body // endoplasmic reticulum membrane // Golgi apparatus // cytosol // plasma membrane // plasma membrane // integral to plasma membrane // fascia adherens // gap junction // connexon complex // intercalated disc // Golgi-associated vesicle membrane // membrane raft // Golgi membra…	traceable author statement // inferred from electronic annotation // inferred from electronic annotation // inferred from electronic annotation // inferred from electronic annotation // inferred from electronic annotation // traceable author statement // inferred from sequence or structural similarity // inferred from electronic annotation // inferred from sequence or structural similarity // tra…	GO:0004871 // GO:0005102 // GO:0005243 // GO:0015075 // GO:0017124 // GO:0030165 // GO:0004871 // GO:0005102 // GO:0005243 // GO:0015075 // GO:0017124 // GO:0030165 // GO:0004871 // GO:0005102 // GO:0005243 // GO:0015075 // GO:0017124 // GO:0030165	signal transducer activity // receptor binding // gap junction channel activity // ion transmembrane transporter activity // SH3 domain binding // PDZ domain binding // signal transducer activity // receptor binding // gap junction channel activity // ion transmembrane transporter activity // SH3 domain binding // PDZ domain binding // signal transducer activity // receptor binding // gap junctio…	inferred from mutant phenotype // inferred from electronic annotation // inferred from electronic annotation // traceable author statement // inferred from electronic annotation // inferred from electronic annotation // inferred from mutant phenotype // inferred from electronic annotation // inferred from electronic annotation // traceable author statement // inferred from electronic annotation /…	GenMAPP // GenMAPP // GenMAPP // GenMAPP	Calcium_regulation_in_cardiac_cells // Smooth_muscle_contraction // Calcium_regulation_in_cardiac_cells // Smooth_muscle_contraction	Pfam // Pfam // Pfam	IPR013092 // IPR013124 // IPR019570	Connexin, N-terminal // Gap junction alpha-1 protein (Cx43), C-terminal // Gap junction protein, cysteine-rich domain	main
8150962	TOX	thymocyte selection-associated high mobility group box	4.4431	2.42948	-2.01363	0.24765	down	AB018351 // ENST00000361421 // ENST00000456290 // NM_014729	GenBank // ENSEMBL // ENSEMBL // RefSeq	Homo sapiens mRNA for KIAA0808 protein, partial cds. // cdna:known chromosome:GRCh37:8:59717977:60031767:-1 gene:ENSG00000198846 gene_biotype:protein_coding transcript_biotype:protein_coding // cdna:known chromosome:GRCh37:8:59717977:60031767:-1 gene:ENSG00000198846 gene_biotype:protein_coding transcript_biotype:protein_coding // Homo sapiens thymocyte selection-associated high mobility group box…	chr8	-	59717977	60031767	---	---	---	GO:0005634 // GO:0005634 // GO:0005634 // GO:0005634	nucleus // nucleus // nucleus // nucleus	inferred from electronic annotation // inferred from electronic annotation // inferred from electronic annotation // inferred from electronic annotation	GO:0003677 // GO:0003677 // GO:0003677 // GO:0003677	DNA binding // DNA binding // DNA binding // DNA binding	inferred from electronic annotation // inferred from electronic annotation // inferred from electronic annotation // inferred from electronic annotation	---	---	Pfam // Pfam	IPR009071 // IPR009071	High mobility group, superfamily // High mobility group, superfamily	main
8101675	ABCG2	ATP-binding cassette, sub-family G (WHITE), member 2	6.31483	4.31037	-2.00446	0.249228	down	BC092408 // ENST00000515655 // ENST00000237612 // NM_004827 // NM_001257386	GenBank // ENSEMBL // ENSEMBL // RefSeq // RefSeq	Homo sapiens ATP-binding cassette, sub-family G (WHITE), member 2, mRNA (cDNA clone MGC:102821 IMAGE:6181905), complete cds. // cdna:known chromosome:GRCh37:4:89011416:89152474:-1 gene:ENSG00000118777 gene_biotype:protein_coding transcript_biotype:protein_coding // cdna:known chromosome:GRCh37:4:89011421:89080064:-1 gene:ENSG00000118777 gene_biotype:protein_coding transcript_biotype:protein_codin…	chr4	-	89011416	89152474	GO:0006810 // GO:0006879 // GO:0015886 // GO:0042493 // GO:0046415 // GO:0055085 // GO:0006810 // GO:0006879 // GO:0015886 // GO:0042493 // GO:0046415 // GO:0055085 // GO:0006810 // GO:0006879 // GO:0015886 // GO:0042493 // GO:0046415 // GO:0055085 // GO:0006810 // GO:0006879 // GO:0015886 // GO:0042493 // GO:0046415 // GO:0055085 // GO:0006810 // GO:0006879 // GO:0015886 // GO:0042493 // GO:0046…	transport // cellular iron ion homeostasis // heme transport // response to drug // urate metabolic process // transmembrane transport // transport // cellular iron ion homeostasis // heme transport // response to drug // urate metabolic process // transmembrane transport // transport // cellular iron ion homeostasis // heme transport // response to drug // urate metabolic process // transmembran…	traceable author statement // traceable author statement // traceable author statement // traceable author statement // inferred from mutant phenotype // traceable author statement // traceable author statement // traceable author statement // traceable author statement // traceable author statement // inferred from mutant phenotype // traceable author statement // traceable author statement // t…	GO:0005886 // GO:0016021 // GO:0005886 // GO:0016021 // GO:0005886 // GO:0016021 // GO:0005886 // GO:0016021 // GO:0005886 // GO:0016021	plasma membrane // integral to membrane // plasma membrane // integral to membrane // plasma membrane // integral to membrane // plasma membrane // integral to membrane // plasma membrane // integral to membrane	traceable author statement // inferred from electronic annotation // traceable author statement // inferred from electronic annotation // traceable author statement // inferred from electronic annotation // traceable author statement // inferred from electronic annotation // traceable author statement // inferred from electronic annotation	GO:0005215 // GO:0005515 // GO:0005524 // GO:0008559 // GO:0015232 // GO:0042626 // GO:0042803 // GO:0005215 // GO:0005515 // GO:0005524 // GO:0008559 // GO:0015232 // GO:0042626 // GO:0042803 // GO:0005215 // GO:0005515 // GO:0005524 // GO:0008559 // GO:0015232 // GO:0042626 // GO:0042803 // GO:0005215 // GO:0005515 // GO:0005524 // GO:0008559 // GO:0015232 // GO:0042626 // GO:0042803 // GO:0005…	transporter activity // protein binding // ATP binding // xenobiotic-transporting ATPase activity // heme transporter activity // ATPase activity, coupled to transmembrane movement of substances // protein homodimerization activity // transporter activity // protein binding // ATP binding // xenobiotic-transporting ATPase activity // heme transporter activity // ATPase activity, coupled to transm…	traceable author statement // inferred from physical interaction // inferred from electronic annotation // traceable author statement // traceable author statement // traceable author statement // inferred from direct assay // traceable author statement // inferred from physical interaction // inferred from electronic annotation // traceable author statement // traceable author statement // trace…	GenMAPP // GenMAPP	Irinotecan_pathway_PharmGKB // Irinotecan_pathway_PharmGKB	Pfam // Pfam // Pfam // Pfam	IPR003439 // IPR013525 // IPR003439 // IPR013525	ABC transporter-like // ABC-2 type transporter // ABC transporter-like // ABC-2 type transporter	main
8012951	CDRT1	CMT1A duplicated region transcript 1	6.18295	4.18084	-2.00211	0.249635	down	ENST00000395906 // NM_006382	ENSEMBL // RefSeq	cdna:known chromosome:GRCh37:17:15491978:15523018:-1 gene:ENSG00000251537 gene_biotype:protein_coding transcript_biotype:protein_coding // Homo sapiens CMT1A duplicated region transcript 1 (CDRT1), mRNA.	chr17	-	15518959	15519123	GO:0008150 // GO:0008150	biological_process // biological_process	no biological data available // no biological data available	GO:0005575 // GO:0005575	cellular_component // cellular_component	no biological data available // no biological data available	GO:0003674 // GO:0003674	molecular_function // molecular_function	no biological data available // no biological data available	---	---	Pfam	IPR001680	WD40 repeat	main
7957608	MIR492	microRNA 492	4.68711	2.69477	-1.99234	0.251331	down	hsa-mir-492 // NR_030171 // NR_036685	miRBase Micro RNA Database // RefSeq // RefSeq	MI0003131 Homo sapiens miR-492 stem-loop // Homo sapiens microRNA 492 (MIR492), microRNA. // Homo sapiens keratin 19 pseudogene 2 (KRT19P2), non-coding RNA.	chr12	+	95228174	95228297	---	---	---	---	---	---	---	---	---	---	---	---	---	---	main
8005449	KRT17P1	keratin 17 pseudogene 1	7.11401	5.12351	-1.9905	0.251652	down	TCONS_l2_00011527-XLOC_l2_005686 // ENST00000326333 // ENST00000399211	Broad TUCP // ENSEMBL // ENSEMBL	linc-LGALS9C-3 chr17:+:18330174-18333940 // cdna:known chromosome:GRCh37:17:18330175:18333941:1 gene:ENSG00000186831 gene_biotype:protein_coding transcript_biotype:protein_coding // cdna:known chromosome:GRCh37:17:16744057:16749197:-1 gene:ENSG00000131885 gene_biotype:protein_coding transcript_biotype:protein_coding	chr17	+	18330295	18335313	---	---	---	---	---	---	---	---	---	---	---	Pfam // Pfam	IPR016044 // IPR016044	Filament // Filament	main
8067140	CYP24A1	cytochrome P450, family 24, subfamily A, polypeptide 1	5.25599	3.27446	-1.98153	0.253221	down	L13286 // ENST00000216862 // ENST00000395955 // NM_000782 // NM_001128915	GenBank // ENSEMBL // ENSEMBL // RefSeq // RefSeq	Human mitochondrial 1,25-dihydroxyvitamin D3 24-hydroxylase mRNA, complete cds. // cdna:known chromosome:GRCh37:20:52769988:52790512:-1 gene:ENSG00000019186 gene_biotype:protein_coding transcript_biotype:protein_coding // cdna:known chromosome:GRCh37:20:52770501:52790188:-1 gene:ENSG00000019186 gene_biotype:protein_coding transcript_biotype:protein_coding // Homo sapiens cytochrome P450, family 2…	chr20	-	52769988	52790524	GO:0001649 // GO:0006766 // GO:0006805 // GO:0008202 // GO:0033280 // GO:0042359 // GO:0042369 // GO:0044281 // GO:0055114 // GO:0055114 // GO:0070561 // GO:0070561 // GO:0001649 // GO:0006766 // GO:0006805 // GO:0008202 // GO:0033280 // GO:0042359 // GO:0042369 // GO:0044281 // GO:0055114 // GO:0055114 // GO:0070561 // GO:0070561 // GO:0001649 // GO:0006766 // GO:0006805 // GO:0008202 // GO:0033…	osteoblast differentiation // vitamin metabolic process // xenobiotic metabolic process // steroid metabolic process // response to vitamin D // vitamin D metabolic process // vitamin D catabolic process // small molecule metabolic process // oxidation-reduction process // oxidation-reduction process // vitamin D receptor signaling pathway // vitamin D receptor signaling pathway // osteoblast dif…	inferred from expression pattern // traceable author statement // traceable author statement // traceable author statement // inferred from direct assay // traceable author statement // non-traceable author statement // traceable author statement // inferred from direct assay // non-traceable author statement // inferred from expression pattern // non-traceable author statement // inferred from e…	GO:0005743 // GO:0005743 // GO:0005743 // GO:0005743 // GO:0005743	mitochondrial inner membrane // mitochondrial inner membrane // mitochondrial inner membrane // mitochondrial inner membrane // mitochondrial inner membrane	traceable author statement // traceable author statement // traceable author statement // traceable author statement // traceable author statement	GO:0004497 // GO:0008403 // GO:0009055 // GO:0016491 // GO:0016705 // GO:0020037 // GO:0020037 // GO:0030342 // GO:0004497 // GO:0008403 // GO:0009055 // GO:0016491 // GO:0016705 // GO:0020037 // GO:0020037 // GO:0030342 // GO:0004497 // GO:0008403 // GO:0009055 // GO:0016491 // GO:0016705 // GO:0020037 // GO:0020037 // GO:0030342 // GO:0004497 // GO:0008403 // GO:0009055 // GO:0016491 // GO:0016…	monooxygenase activity // 25-hydroxycholecalciferol-24-hydroxylase activity // electron carrier activity // oxidoreductase activity // oxidoreductase activity, acting on paired donors, with incorporation or reduction of molecular oxygen // heme binding // heme binding // 1-alpha,25-dihydroxyvitamin D3 24-hydroxylase activity // monooxygenase activity // 25-hydroxycholecalciferol-24-hydroxylase ac…	inferred from electronic annotation // inferred from electronic annotation // inferred from electronic annotation // non-traceable author statement // inferred from electronic annotation // inferred from electronic annotation // traceable author statement // inferred from direct assay // inferred from electronic annotation // inferred from electronic annotation // inferred from electronic annotat…	---	---	Pfam // Pfam	IPR001128 // IPR001128	Cytochrome P450 // Cytochrome P450	main
8168045	EFNB1	ephrin-B1	7.16984	5.19412	-1.97572	0.254243	down	BC016649 // ENST00000204961 // NM_004429	GenBank // ENSEMBL // RefSeq	Homo sapiens ephrin-B1, mRNA (cDNA clone MGC:8782 IMAGE:3867060), complete cds. // cdna:known chromosome:GRCh37:X:68048840:68061990:1 gene:ENSG00000090776 gene_biotype:protein_coding transcript_biotype:protein_coding // Homo sapiens ephrin-B1 (EFNB1), mRNA.	chrX	+	68048821	68062003	GO:0001755 // GO:0007155 // GO:0007267 // GO:0007411 // GO:0009880 // GO:0042102 // GO:0001755 // GO:0007155 // GO:0007267 // GO:0007411 // GO:0009880 // GO:0042102 // GO:0001755 // GO:0007155 // GO:0007267 // GO:0007411 // GO:0009880 // GO:0042102	neural crest cell migration // cell adhesion // cell-cell signaling // axon guidance // embryonic pattern specification // positive regulation of T cell proliferation // neural crest cell migration // cell adhesion // cell-cell signaling // axon guidance // embryonic pattern specification // positive regulation of T cell proliferation // neural crest cell migration // cell adhesion // cell-cell s…	inferred from electronic annotation // traceable author statement // traceable author statement // inferred from electronic annotation // inferred from electronic annotation // inferred from electronic annotation // inferred from electronic annotation // traceable author statement // traceable author statement // inferred from electronic annotation // inferred from electronic annotation // inferr…	GO:0005625 // GO:0005634 // GO:0005737 // GO:0005887 // GO:0045121 // GO:0045202 // GO:0005625 // GO:0005634 // GO:0005737 // GO:0005887 // GO:0045121 // GO:0045202 // GO:0005625 // GO:0005634 // GO:0005737 // GO:0005887 // GO:0045121 // GO:0045202	soluble fraction // nucleus // cytoplasm // integral to plasma membrane // membrane raft // synapse // soluble fraction // nucleus // cytoplasm // integral to plasma membrane // membrane raft // synapse // soluble fraction // nucleus // cytoplasm // integral to plasma membrane // membrane raft // synapse	traceable author statement // inferred from electronic annotation // inferred from electronic annotation // traceable author statement // inferred from electronic annotation // inferred from sequence or structural similarity // traceable author statement // inferred from electronic annotation // inferred from electronic annotation // traceable author statement // inferred from electronic annotati…	GO:0005515 // GO:0046875 // GO:0005515 // GO:0046875 // GO:0005515 // GO:0046875	protein binding // ephrin receptor binding // protein binding // ephrin receptor binding // protein binding // ephrin receptor binding	inferred from physical interaction // inferred from electronic annotation // inferred from physical interaction // inferred from electronic annotation // inferred from physical interaction // inferred from electronic annotation	---	---	Pfam	IPR001799	Ephrin	main
7910638	---	---	6.65805	4.68241	-1.97563	0.254258	down	ENST00000493933	ENSEMBL	ncrna_pseudogene:scRNA_pseudogene chromosome:GRCh37:1:235039934:235040235:1 gene:ENSG00000239690 gene_biotype:scRNA_pseudogene transcript_biotype:scRNA_pseudogene	chr1	+	235039934	235040235	---	---	---	---	---	---	---	---	---	---	---	---	---	---	main
7927367	---	---	8.69792	6.72857	-1.96935	0.255368	down	---	---	---	chr10	+	48255225	48279199	---	---	---	---	---	---	---	---	---	---	---	---	---	---	main
8020384	GREB1L	growth regulation by estrogen in breast cancer-like	5.41307	3.45461	-1.95846	0.257303	down	ENST00000424526 // ENST00000269218 // ENST00000400483 // NM_001142966	ENSEMBL // ENSEMBL // ENSEMBL // RefSeq	cdna:known chromosome:GRCh37:18:18822203:19102791:1 gene:ENSG00000141449 gene_biotype:protein_coding transcript_biotype:protein_coding // cdna:known chromosome:GRCh37:18:18822203:19102791:1 gene:ENSG00000141449 gene_biotype:protein_coding transcript_biotype:protein_coding // cdna:known chromosome:GRCh37:18:18822203:19102791:1 gene:ENSG00000141449 gene_biotype:protein_coding transcript_biotype:pro…	chr18	+	18822203	19088676	---	---	---	GO:0016021 // GO:0016021 // GO:0016021 // GO:0016021	integral to membrane // integral to membrane // integral to membrane // integral to membrane	inferred from electronic annotation // inferred from electronic annotation // inferred from electronic annotation // inferred from electronic annotation	---	---	---	---	---	---	---	---	main
7927307	---	---	8.6665	6.70884	-1.95765	0.257447	down	---	---	---	chr10	+	47746920	47770871	---	---	---	---	---	---	---	---	---	---	---	---	---	---	main
7997904	---	---	8.59765	6.64094	-1.95671	0.257615	down	AK126695 // ENST00000378337	GenBank // ENSEMBL	Homo sapiens cDNA FLJ44741 fis, clone BRACE3027931. // cdna:known chromosome:GRCh37:16:89284120:89302402:1 gene:ENSG00000205014 gene_biotype:protein_coding transcript_biotype:protein_coding	chr16	+	89299273	89300504	---	---	---	---	---	---	---	---	---	---	---	---	---	---	main
7935180	PDLIM1	PDZ and LIM domain 1	9.31461	7.36858	-1.94603	0.259529	down	BC000915 // BC018755 // U90878 // ENST00000329399 // NM_020992	GenBank // GenBank // GenBank // ENSEMBL // RefSeq	Homo sapiens PDZ and LIM domain 1, mRNA (cDNA clone MGC:5344 IMAGE:2985229), complete cds. // Homo sapiens PDZ and LIM domain 1, mRNA (cDNA clone MGC:31954 IMAGE:3610938), complete cds. // Homo sapiens carboxyl terminal LIM domain protein (CLIM1) mRNA, complete cds. // cdna:known chromosome:GRCh37:10:96997329:97050781:-1 gene:ENSG00000107438 gene_biotype:protein_coding transcript_biotype:protein_…	chr10	-	96997329	97050781	GO:0001666 // GO:0006355 // GO:0006979 // GO:0001666 // GO:0006355 // GO:0006979 // GO:0001666 // GO:0006355 // GO:0006979 // GO:0001666 // GO:0006355 // GO:0006979 // GO:0001666 // GO:0006355 // GO:0006979	response to hypoxia // regulation of transcription, DNA-dependent // response to oxidative stress // response to hypoxia // regulation of transcription, DNA-dependent // response to oxidative stress // response to hypoxia // regulation of transcription, DNA-dependent // response to oxidative stress // response to hypoxia // regulation of transcription, DNA-dependent // response to oxidative stres…	inferred from electronic annotation // inferred from electronic annotation // traceable author statement // inferred from electronic annotation // inferred from electronic annotation // traceable author statement // inferred from electronic annotation // inferred from electronic annotation // traceable author statement // inferred from electronic annotation // inferred from electronic annotation …	GO:0005667 // GO:0005737 // GO:0005856 // GO:0005667 // GO:0005737 // GO:0005856 // GO:0005667 // GO:0005737 // GO:0005856 // GO:0005667 // GO:0005737 // GO:0005856 // GO:0005667 // GO:0005737 // GO:0005856	transcription factor complex // cytoplasm // cytoskeleton // transcription factor complex // cytoplasm // cytoskeleton // transcription factor complex // cytoplasm // cytoskeleton // transcription factor complex // cytoplasm // cytoskeleton // transcription factor complex // cytoplasm // cytoskeleton	inferred from electronic annotation // inferred from electronic annotation // inferred from electronic annotation // inferred from electronic annotation // inferred from electronic annotation // inferred from electronic annotation // inferred from electronic annotation // inferred from electronic annotation // inferred from electronic annotation // inferred from electronic annotation // inferred …	GO:0003713 // GO:0008270 // GO:0003713 // GO:0008270 // GO:0003713 // GO:0008270 // GO:0003713 // GO:0008270 // GO:0003713 // GO:0008270	transcription coactivator activity // zinc ion binding // transcription coactivator activity // zinc ion binding // transcription coactivator activity // zinc ion binding // transcription coactivator activity // zinc ion binding // transcription coactivator activity // zinc ion binding	inferred from electronic annotation // inferred from electronic annotation // inferred from electronic annotation // inferred from electronic annotation // inferred from electronic annotation // inferred from electronic annotation // inferred from electronic annotation // inferred from electronic annotation // inferred from electronic annotation // inferred from electronic annotation	---	---	Pfam // Pfam	IPR001478 // IPR001781	PDZ domain // Zinc finger, LIM-type	main
8092169	TNFSF10	tumor necrosis factor (ligand) superfamily, member 10	7.90468	5.96256	-1.94212	0.260233	down	AK296085 // BC032722 // BT019564 // CR456895 // EU183231 // U37518 // U57059 // ENST00000241261 // ENST00000420541 // BC009795 // NM_003810 // NM_001190942 // NR_033994	GenBank // GenBank // GenBank // GenBank // GenBank // GenBank // GenBank // ENSEMBL // ENSEMBL // GenBank HTC // RefSeq // RefSeq // RefSeq	Homo sapiens cDNA FLJ51976 complete cds, moderately similar to Tumor necrosis factor ligand superfamily member 10. // Homo sapiens tumor necrosis factor (ligand) superfamily, member 10, mRNA (cDNA clone MGC:45300 IMAGE:5504670), complete cds. // Homo sapiens tumor necrosis factor (ligand) superfamily, member 10 mRNA, complete cds. // Homo sapiens full open reading frame cDNA clone RZPDo834F0111D …	chr3	-	172223464	172241269	GO:0006915 // GO:0006917 // GO:0006919 // GO:0006955 // GO:0007165 // GO:0007267 // GO:0008624 // GO:0008633 // GO:0043065 // GO:0043123 // GO:0043280 // GO:0090200 // GO:2001238 // GO:0006915 // GO:0006917 // GO:0006919 // GO:0006955 // GO:0007165 // GO:0007267 // GO:0008624 // GO:0008633 // GO:0043065 // GO:0043123 // GO:0043280 // GO:0090200 // GO:2001238 // GO:0006915 // GO:0006917 // GO:0006…	apoptotic process // induction of apoptosis // activation of cysteine-type endopeptidase activity involved in apoptotic process // immune response // signal transduction // cell-cell signaling // induction of apoptosis by extracellular signals // activation of pro-apoptotic gene products // positive regulation of apoptotic process // positive regulation of I-kappaB kinase/NF-kappaB cascade // pos…	traceable author statement // traceable author statement // traceable author statement // inferred from electronic annotation // traceable author statement // traceable author statement // traceable author statement // traceable author statement // inferred from direct assay // inferred from expression pattern // inferred from direct assay // inferred from direct assay // inferred from direct ass…	GO:0005576 // GO:0005615 // GO:0005625 // GO:0005887 // GO:0005576 // GO:0005615 // GO:0005625 // GO:0005887 // GO:0005576 // GO:0005615 // GO:0005625 // GO:0005887 // GO:0005576 // GO:0005615 // GO:0005625 // GO:0005887 // GO:0005576 // GO:0005615 // GO:0005625 // GO:0005887 // GO:0005576 // GO:0005615 // GO:0005625 // GO:0005887 // GO:0005576 // GO:0005615 // GO:0005625 // GO:0005887 // GO:0005…	extracellular region // extracellular space // soluble fraction // integral to plasma membrane // extracellular region // extracellular space // soluble fraction // integral to plasma membrane // extracellular region // extracellular space // soluble fraction // integral to plasma membrane // extracellular region // extracellular space // soluble fraction // integral to plasma membrane // extrace…	traceable author statement // inferred from electronic annotation // traceable author statement // traceable author statement // traceable author statement // inferred from electronic annotation // traceable author statement // traceable author statement // traceable author statement // inferred from electronic annotation // traceable author statement // traceable author statement // traceable au…	GO:0005102 // GO:0005125 // GO:0005164 // GO:0005515 // GO:0046872 // GO:0005102 // GO:0005125 // GO:0005164 // GO:0005515 // GO:0046872 // GO:0005102 // GO:0005125 // GO:0005164 // GO:0005515 // GO:0046872 // GO:0005102 // GO:0005125 // GO:0005164 // GO:0005515 // GO:0046872 // GO:0005102 // GO:0005125 // GO:0005164 // GO:0005515 // GO:0046872 // GO:0005102 // GO:0005125 // GO:0005164 // GO:0005…	receptor binding // cytokine activity // tumor necrosis factor receptor binding // protein binding // metal ion binding // receptor binding // cytokine activity // tumor necrosis factor receptor binding // protein binding // metal ion binding // receptor binding // cytokine activity // tumor necrosis factor receptor binding // protein binding // metal ion binding // receptor binding // cytokine a…	traceable author statement // inferred from electronic annotation // inferred from electronic annotation // inferred from physical interaction // inferred from electronic annotation // traceable author statement // inferred from electronic annotation // inferred from electronic annotation // inferred from physical interaction // inferred from electronic annotation // traceable author statement //…	GenMAPP // GenMAPP // GenMAPP // GenMAPP // GenMAPP // GenMAPP // GenMAPP // GenMAPP // GenMAPP // GenMAPP	Apoptosis // Apoptosis_GenMAPP // Apoptosis // Apoptosis_GenMAPP // Apoptosis // Apoptosis_GenMAPP // Apoptosis // Apoptosis_GenMAPP // Apoptosis // Apoptosis_GenMAPP	Pfam	IPR006052	Tumour necrosis factor	main
7982723	IVD	isovaleryl-CoA dehydrogenase	5.42934	3.49379	-1.93555	0.261422	down	BC017202 // ENST00000487418 // ENST00000479013 // ENST00000249760 // NM_002225 // NM_001159508	GenBank // ENSEMBL // ENSEMBL // ENSEMBL // RefSeq // RefSeq	Homo sapiens isovaleryl Coenzyme A dehydrogenase, mRNA (cDNA clone MGC:3496 IMAGE:3627787), complete cds. // cdna:known chromosome:GRCh37:15:40697996:40710966:1 gene:ENSG00000128928 gene_biotype:protein_coding transcript_biotype:protein_coding // cdna:known chromosome:GRCh37:15:40697996:40713498:1 gene:ENSG00000128928 gene_biotype:protein_coding transcript_biotype:protein_coding // cdna:known chr…	chr15	+	40697686	40711063	GO:0006552 // GO:0006552 // GO:0009083 // GO:0034641 // GO:0044281 // GO:0006552 // GO:0006552 // GO:0009083 // GO:0034641 // GO:0044281 // GO:0006552 // GO:0006552 // GO:0009083 // GO:0034641 // GO:0044281 // GO:0006552 // GO:0006552 // GO:0009083 // GO:0034641 // GO:0044281 // GO:0006552 // GO:0006552 // GO:0009083 // GO:0034641 // GO:0044281 // GO:0006552 // GO:0006552 // GO:0009083 // GO:0034…	leucine catabolic process // leucine catabolic process // branched chain family amino acid catabolic process // cellular nitrogen compound metabolic process // small molecule metabolic process // leucine catabolic process // leucine catabolic process // branched chain family amino acid catabolic process // cellular nitrogen compound metabolic process // small molecule metabolic process // leucine…	inferred from electronic annotation // inferred from sequence or structural similarity // traceable author statement // traceable author statement // traceable author statement // inferred from electronic annotation // inferred from sequence or structural similarity // traceable author statement // traceable author statement // traceable author statement // inferred from electronic annotation // …	GO:0005759 // GO:0005759 // GO:0031966 // GO:0005759 // GO:0005759 // GO:0031966 // GO:0005759 // GO:0005759 // GO:0031966 // GO:0005759 // GO:0005759 // GO:0031966 // GO:0005759 // GO:0005759 // GO:0031966 // GO:0005759 // GO:0005759 // GO:0031966	mitochondrial matrix // mitochondrial matrix // mitochondrial membrane // mitochondrial matrix // mitochondrial matrix // mitochondrial membrane // mitochondrial matrix // mitochondrial matrix // mitochondrial membrane // mitochondrial matrix // mitochondrial matrix // mitochondrial membrane // mitochondrial matrix // mitochondrial matrix // mitochondrial membrane // mitochondrial matrix // mitoc…	inferred from sequence or structural similarity // traceable author statement // inferred from electronic annotation // inferred from sequence or structural similarity // traceable author statement // inferred from electronic annotation // inferred from sequence or structural similarity // traceable author statement // inferred from electronic annotation // inferred from sequence or structural si…	GO:0008470 // GO:0008470 // GO:0050660 // GO:0008470 // GO:0008470 // GO:0050660 // GO:0008470 // GO:0008470 // GO:0050660 // GO:0008470 // GO:0008470 // GO:0050660 // GO:0008470 // GO:0008470 // GO:0050660 // GO:0008470 // GO:0008470 // GO:0050660	isovaleryl-CoA dehydrogenase activity // isovaleryl-CoA dehydrogenase activity // flavin adenine dinucleotide binding // isovaleryl-CoA dehydrogenase activity // isovaleryl-CoA dehydrogenase activity // flavin adenine dinucleotide binding // isovaleryl-CoA dehydrogenase activity // isovaleryl-CoA dehydrogenase activity // flavin adenine dinucleotide binding // isovaleryl-CoA dehydrogenase activit…	not recorded // inferred from sequence or structural similarity // inferred from electronic annotation // not recorded // inferred from sequence or structural similarity // inferred from electronic annotation // not recorded // inferred from sequence or structural similarity // inferred from electronic annotation // not recorded // inferred from sequence or structural similarity // inferred from …	---	---	Pfam // Pfam // Pfam // Pfam // Pfam // Pfam // Pfam // Pfam // Pfam // Pfam // Pfam // Pfam	IPR006090 // IPR006091 // IPR006092 // IPR013107 // IPR006090 // IPR006091 // IPR006092 // IPR013107 // IPR006090 // IPR006091 // IPR006092 // IPR013107	Acyl-CoA oxidase/dehydrogenase, type 1 // Acyl-CoA oxidase/dehydrogenase, central domain // Acyl-CoA dehydrogenase, N-terminal // Acyl-CoA dehydrogenase, type 2, C-terminal // Acyl-CoA oxidase/dehydrogenase, type 1 // Acyl-CoA oxidase/dehydrogenase, central domain // Acyl-CoA dehydrogenase, N-terminal // Acyl-CoA dehydrogenase, type 2, C-terminal // Acyl-CoA oxidase/dehydrogenase, type 1 // Acyl-…	main
8101828	TSPAN5	tetraspanin 5	6.70653	4.78002	-1.92651	0.263065	down	AF065389 // ENST00000508798 // ENST00000305798 // NM_005723	GenBank // ENSEMBL // ENSEMBL // RefSeq	Homo sapiens tetraspan NET-4 mRNA, complete cds. // cdna:known chromosome:GRCh37:4:99391518:99579721:-1 gene:ENSG00000168785 gene_biotype:protein_coding transcript_biotype:nonsense_mediated_decay // cdna:known chromosome:GRCh37:4:99391518:99579780:-1 gene:ENSG00000168785 gene_biotype:protein_coding transcript_biotype:protein_coding // Homo sapiens tetraspanin 5 (TSPAN5), mRNA.	chr4	-	99393398	99579727	---	---	---	GO:0016021 // GO:0016021 // GO:0016021 // GO:0016021	integral to membrane // integral to membrane // integral to membrane // integral to membrane	inferred from electronic annotation // inferred from electronic annotation // inferred from electronic annotation // inferred from electronic annotation	---	---	---	---	---	Pfam // Pfam	IPR018499 // IPR018499	Tetraspanin/Peripherin // Tetraspanin/Peripherin	main
7979133	NID2	nidogen 2 (osteonidogen)	5.38953	3.46831	-1.92122	0.264031	down	AK291652 // AK300462 // BC035608 // D86425 // GENSCAN00000042978 // ENST00000216286 // ENST00000316204 // ENST00000541773 // ENST00000395707 // BX648241 // NM_007361	GenBank // GenBank // GenBank // GenBank // ENSEMBL // ENSEMBL // ENSEMBL // ENSEMBL // ENSEMBL // GenBank HTC // RefSeq	Homo sapiens cDNA FLJ76878 complete cds, highly similar to Homo sapiens nidogen 2 (osteonidogen) (NID2), mRNA. // Homo sapiens cDNA FLJ55456 complete cds, highly similar to Nidogen-2 precursor. // Homo sapiens nidogen 2 (osteonidogen), mRNA (cDNA clone MGC:45169 IMAGE:5205293), complete cds. // Homo sapiens mRNA for osteonidogen, complete cds. // cdna:genscan chromosome:GRCh37:14:52472204:5253571…	chr14	-	52471520	52535946	GO:0007155 // GO:0007160 // GO:0007155 // GO:0007160 // GO:0007155 // GO:0007160 // GO:0007155 // GO:0007160 // GO:0007155 // GO:0007160 // GO:0007155 // GO:0007160 // GO:0007155 // GO:0007160 // GO:0007155 // GO:0007160 // GO:0007155 // GO:0007160 // GO:0007155 // GO:0007160	cell adhesion // cell-matrix adhesion // cell adhesion // cell-matrix adhesion // cell adhesion // cell-matrix adhesion // cell adhesion // cell-matrix adhesion // cell adhesion // cell-matrix adhesion // cell adhesion // cell-matrix adhesion // cell adhesion // cell-matrix adhesion // cell adhesion // cell-matrix adhesion // cell adhesion // cell-matrix adhesion // cell adhesion // cell-matrix a…	traceable author statement // inferred from electronic annotation // traceable author statement // inferred from electronic annotation // traceable author statement // inferred from electronic annotation // traceable author statement // inferred from electronic annotation // traceable author statement // inferred from electronic annotation // traceable author statement // inferred from electronic…	GO:0005604 // GO:0031012 // GO:0031012 // GO:0005604 // GO:0031012 // GO:0031012 // GO:0005604 // GO:0031012 // GO:0031012 // GO:0005604 // GO:0031012 // GO:0031012 // GO:0005604 // GO:0031012 // GO:0031012 // GO:0005604 // GO:0031012 // GO:0031012 // GO:0005604 // GO:0031012 // GO:0031012 // GO:0005604 // GO:0031012 // GO:0031012 // GO:0005604 // GO:0031012 // GO:0031012 // GO:0005604 // GO:0031…	basement membrane // extracellular matrix // extracellular matrix // basement membrane // extracellular matrix // extracellular matrix // basement membrane // extracellular matrix // extracellular matrix // basement membrane // extracellular matrix // extracellular matrix // basement membrane // extracellular matrix // extracellular matrix // basement membrane // extracellular matrix // extracell…	inferred from electronic annotation // inferred from direct assay // inferred from sequence or structural similarity // inferred from electronic annotation // inferred from direct assay // inferred from sequence or structural similarity // inferred from electronic annotation // inferred from direct assay // inferred from sequence or structural similarity // inferred from electronic annotation // …	GO:0005509 // GO:0005515 // GO:0005518 // GO:0005509 // GO:0005515 // GO:0005518 // GO:0005509 // GO:0005515 // GO:0005518 // GO:0005509 // GO:0005515 // GO:0005518 // GO:0005509 // GO:0005515 // GO:0005518 // GO:0005509 // GO:0005515 // GO:0005518 // GO:0005509 // GO:0005515 // GO:0005518 // GO:0005509 // GO:0005515 // GO:0005518 // GO:0005509 // GO:0005515 // GO:0005518 // GO:0005509 // GO:0005…	calcium ion binding // protein binding // collagen binding // calcium ion binding // protein binding // collagen binding // calcium ion binding // protein binding // collagen binding // calcium ion binding // protein binding // collagen binding // calcium ion binding // protein binding // collagen binding // calcium ion binding // protein binding // collagen binding // calcium ion binding // prot…	inferred from electronic annotation // inferred from physical interaction // traceable author statement // inferred from electronic annotation // inferred from physical interaction // traceable author statement // inferred from electronic annotation // inferred from physical interaction // traceable author statement // inferred from electronic annotation // inferred from physical interaction // t…	---	---	Pfam // Pfam // Pfam // Pfam // Pfam // Pfam // Pfam // Pfam // Pfam // Pfam // Pfam // Pfam // Pfam // Pfam // Pfam // Pfam // Pfam // Pfam	IPR000033 // IPR000716 // IPR001881 // IPR003886 // IPR006605 // IPR000033 // IPR000716 // IPR001881 // IPR006605 // IPR000033 // IPR000716 // IPR001881 // IPR003886 // IPR006605 // IPR000716 // IPR001881 // IPR003886 // IPR006605	LDLR class B repeat // Thyroglobulin type-1 // EGF-like calcium-binding // Nidogen, extracellular domain // G2 nidogen/fibulin G2F // LDLR class B repeat // Thyroglobulin type-1 // EGF-like calcium-binding // G2 nidogen/fibulin G2F // LDLR class B repeat // Thyroglobulin type-1 // EGF-like calcium-binding // Nidogen, extracellular domain // G2 nidogen/fibulin G2F // Thyroglobulin type-1 // EGF-li…	main
8156060	TLE4	transducin-like enhancer of split 4 (E(sp1) homolog, Drosophila)	5.93167	4.01061	-1.92105	0.264061	down	AK057236 // AK296342 // BC036369 // BC045650 // BC059405 // ENST00000376544 // ENST00000376520 // ENST00000376534 // ENST00000265284 // ENST00000470872 // ENST00000376537 // ENST00000462803 // ENST00000376552 // NM_007005	GenBank // GenBank // GenBank // GenBank // GenBank // ENSEMBL // ENSEMBL // ENSEMBL // ENSEMBL // ENSEMBL // ENSEMBL // ENSEMBL // ENSEMBL // RefSeq	Homo sapiens cDNA FLJ32674 fis, clone TESTI1000142, highly similar to TRANSDUCIN-LIKE ENHANCER PROTEIN 4. // Homo sapiens cDNA FLJ58005 complete cds, highly similar to Transducin-like enhancer protein 4. // Homo sapiens transducin-like enhancer of split 4 (E(sp1) homolog, Drosophila), mRNA (cDNA clone IMAGE:4824600). // Homo sapiens transducin-like enhancer of split 4 (E(sp1) homolog, Drosophila)…	chr9	+	82186688	82341658	GO:0000122 // GO:0006351 // GO:0007219 // GO:0008150 // GO:0016055 // GO:0000122 // GO:0006351 // GO:0007219 // GO:0008150 // GO:0016055 // GO:0000122 // GO:0006351 // GO:0007219 // GO:0008150 // GO:0016055 // GO:0000122 // GO:0006351 // GO:0007219 // GO:0008150 // GO:0016055 // GO:0000122 // GO:0006351 // GO:0007219 // GO:0008150 // GO:0016055 // GO:0000122 // GO:0006351 // GO:0007219 // GO:0008…	negative regulation of transcription from RNA polymerase II promoter // transcription, DNA-dependent // Notch signaling pathway // biological_process // Wnt receptor signaling pathway // negative regulation of transcription from RNA polymerase II promoter // transcription, DNA-dependent // Notch signaling pathway // biological_process // Wnt receptor signaling pathway // negative regulation of tr…	inferred from electronic annotation // inferred from electronic annotation // traceable author statement // no biological data available // inferred from electronic annotation // inferred from electronic annotation // inferred from electronic annotation // traceable author statement // no biological data available // inferred from electronic annotation // inferred from electronic annotation // in…	GO:0005634 // GO:0005654 // GO:0005634 // GO:0005654 // GO:0005634 // GO:0005654 // GO:0005634 // GO:0005654 // GO:0005634 // GO:0005654 // GO:0005634 // GO:0005654 // GO:0005634 // GO:0005654 // GO:0005634 // GO:0005654 // GO:0005634 // GO:0005654 // GO:0005634 // GO:0005654 // GO:0005634 // GO:0005654 // GO:0005634 // GO:0005654 // GO:0005634 // GO:0005654 // GO:0005634 // GO:0005654	nucleus // nucleoplasm // nucleus // nucleoplasm // nucleus // nucleoplasm // nucleus // nucleoplasm // nucleus // nucleoplasm // nucleus // nucleoplasm // nucleus // nucleoplasm // nucleus // nucleoplasm // nucleus // nucleoplasm // nucleus // nucleoplasm // nucleus // nucleoplasm // nucleus // nucleoplasm // nucleus // nucleoplasm // nucleus // nucleoplasm	non-traceable author statement // traceable author statement // non-traceable author statement // traceable author statement // non-traceable author statement // traceable author statement // non-traceable author statement // traceable author statement // non-traceable author statement // traceable author statement // non-traceable author statement // traceable author statement // non-traceable a…	GO:0003674 // GO:0003682 // GO:0003714 // GO:0070491 // GO:0003674 // GO:0003682 // GO:0003714 // GO:0070491 // GO:0003674 // GO:0003682 // GO:0003714 // GO:0070491 // GO:0003674 // GO:0003682 // GO:0003714 // GO:0070491 // GO:0003674 // GO:0003682 // GO:0003714 // GO:0070491 // GO:0003674 // GO:0003682 // GO:0003714 // GO:0070491 // GO:0003674 // GO:0003682 // GO:0003714 // GO:0070491 // GO:0003…	molecular_function // chromatin binding // transcription corepressor activity // repressing transcription factor binding // molecular_function // chromatin binding // transcription corepressor activity // repressing transcription factor binding // molecular_function // chromatin binding // transcription corepressor activity // repressing transcription factor binding // molecular_function // chrom…	no biological data available // inferred from electronic annotation // inferred from electronic annotation // inferred from electronic annotation // no biological data available // inferred from electronic annotation // inferred from electronic annotation // inferred from electronic annotation // no biological data available // inferred from electronic annotation // inferred from electronic annot…	---	---	Pfam // Pfam // Pfam // Pfam // Pfam // Pfam // Pfam // Pfam // Pfam // Pfam // Pfam // Pfam // Pfam	IPR001680 // IPR005617 // IPR001680 // IPR005617 // IPR001680 // IPR001680 // IPR005617 // IPR005617 // IPR001680 // IPR005617 // IPR005617 // IPR001680 // IPR005617	WD40 repeat // Groucho/TLE, N-terminal Q-rich domain // WD40 repeat // Groucho/TLE, N-terminal Q-rich domain // WD40 repeat // WD40 repeat // Groucho/TLE, N-terminal Q-rich domain // Groucho/TLE, N-terminal Q-rich domain // WD40 repeat // Groucho/TLE, N-terminal Q-rich domain // Groucho/TLE, N-terminal Q-rich domain // WD40 repeat // Groucho/TLE, N-terminal Q-rich domain	main
8038707	KLK8	kallikrein-related peptidase 8	5.86163	3.94936	-1.91227	0.265674	down	BC040887 // ENST00000391806 // ENST00000291726 // NM_007196 // NM_144505	GenBank // ENSEMBL // ENSEMBL // RefSeq // RefSeq	Homo sapiens kallikrein-related peptidase 8, mRNA (cDNA clone MGC:50513 IMAGE:5742016), complete cds. // cdna:known chromosome:GRCh37:19:51499264:51504958:-1 gene:ENSG00000129455 gene_biotype:protein_coding transcript_biotype:protein_coding // cdna:known chromosome:GRCh37:19:51499264:51504958:-1 gene:ENSG00000129455 gene_biotype:protein_coding transcript_biotype:protein_coding // Homo sapiens kal…	chr19	-	51499264	51505967	GO:0006508 // GO:0007613 // GO:0008219 // GO:0009611 // GO:0031642 // GO:0043616 // GO:0048681 // GO:0048812 // GO:0050807 // GO:0006508 // GO:0007613 // GO:0008219 // GO:0009611 // GO:0031642 // GO:0043616 // GO:0048681 // GO:0048812 // GO:0050807 // GO:0006508 // GO:0007613 // GO:0008219 // GO:0009611 // GO:0031642 // GO:0043616 // GO:0048681 // GO:0048812 // GO:0050807 // GO:0006508 // GO:0007…	proteolysis // memory // cell death // response to wounding // negative regulation of myelination // keratinocyte proliferation // negative regulation of axon regeneration // neuron projection morphogenesis // regulation of synapse organization // proteolysis // memory // cell death // response to wounding // negative regulation of myelination // keratinocyte proliferation // negative regulation …	inferred from electronic annotation // inferred from sequence or structural similarity // inferred from sequence or structural similarity // inferred from sequence or structural similarity // inferred from sequence or structural similarity // inferred from sequence or structural similarity // inferred from sequence or structural similarity // inferred from sequence or structural similarity // inf…	GO:0005615 // GO:0005737 // GO:0005615 // GO:0005737 // GO:0005615 // GO:0005737 // GO:0005615 // GO:0005737 // GO:0005615 // GO:0005737	extracellular space // cytoplasm // extracellular space // cytoplasm // extracellular space // cytoplasm // extracellular space // cytoplasm // extracellular space // cytoplasm	inferred from sequence or structural similarity // inferred from direct assay // inferred from sequence or structural similarity // inferred from direct assay // inferred from sequence or structural similarity // inferred from direct assay // inferred from sequence or structural similarity // inferred from direct assay // inferred from sequence or structural similarity // inferred from direct ass…	GO:0004252 // GO:0005515 // GO:0004252 // GO:0005515 // GO:0004252 // GO:0005515 // GO:0004252 // GO:0005515 // GO:0004252 // GO:0005515	serine-type endopeptidase activity // protein binding // serine-type endopeptidase activity // protein binding // serine-type endopeptidase activity // protein binding // serine-type endopeptidase activity // protein binding // serine-type endopeptidase activity // protein binding	inferred from direct assay // inferred from physical interaction // inferred from direct assay // inferred from physical interaction // inferred from direct assay // inferred from physical interaction // inferred from direct assay // inferred from physical interaction // inferred from direct assay // inferred from physical interaction	---	---	Pfam // Pfam	IPR001254 // IPR001254	Peptidase S1/S6, chymotrypsin/Hap // Peptidase S1/S6, chymotrypsin/Hap	main
8021584	SERPINB5	serpin peptidase inhibitor, clade B (ovalbumin), member 5	9.25607	7.36679	-1.88928	0.269942	down	AK301667 // BC020713 // U04313 // ENST00000382771 // ENST00000489441 // NM_002639	GenBank // GenBank // GenBank // ENSEMBL // ENSEMBL // RefSeq	Homo sapiens cDNA FLJ57640 complete cds, highly similar to Serpin B5 precursor. // Homo sapiens serpin peptidase inhibitor, clade B (ovalbumin), member 5, mRNA (cDNA clone MGC:22489 IMAGE:4248249), complete cds. // Human maspin mRNA, complete cds. // cdna:known chromosome:GRCh37:18:61143994:61172318:1 gene:ENSG00000206075 gene_biotype:protein_coding transcript_biotype:protein_coding // cdna:known…	chr18	+	61144191	61172317	GO:0002009 // GO:0006928 // GO:0010951 // GO:0030162 // GO:0030198 // GO:0050678 // GO:0060512 // GO:0002009 // GO:0006928 // GO:0010951 // GO:0030162 // GO:0030198 // GO:0050678 // GO:0060512 // GO:0002009 // GO:0006928 // GO:0010951 // GO:0030162 // GO:0030198 // GO:0050678 // GO:0060512 // GO:0002009 // GO:0006928 // GO:0010951 // GO:0030162 // GO:0030198 // GO:0050678 // GO:0060512 // GO:0002…	morphogenesis of an epithelium // cellular component movement // negative regulation of endopeptidase activity // regulation of proteolysis // extracellular matrix organization // regulation of epithelial cell proliferation // prostate gland morphogenesis // morphogenesis of an epithelium // cellular component movement // negative regulation of endopeptidase activity // regulation of proteolysis …	inferred from electronic annotation // traceable author statement // not recorded // not recorded // inferred from electronic annotation // inferred from electronic annotation // inferred from electronic annotation // inferred from electronic annotation // traceable author statement // not recorded // not recorded // inferred from electronic annotation // inferred from electronic annotation // in…	GO:0005615 // GO:0005737 // GO:0005615 // GO:0005737 // GO:0005615 // GO:0005737 // GO:0005615 // GO:0005737 // GO:0005615 // GO:0005737 // GO:0005615 // GO:0005737	extracellular space // cytoplasm // extracellular space // cytoplasm // extracellular space // cytoplasm // extracellular space // cytoplasm // extracellular space // cytoplasm // extracellular space // cytoplasm	inferred from electronic annotation // inferred from direct assay // inferred from electronic annotation // inferred from direct assay // inferred from electronic annotation // inferred from direct assay // inferred from electronic annotation // inferred from direct assay // inferred from electronic annotation // inferred from direct assay // inferred from electronic annotation // inferred from d…	GO:0004867 // GO:0005515 // GO:0004867 // GO:0005515 // GO:0004867 // GO:0005515 // GO:0004867 // GO:0005515 // GO:0004867 // GO:0005515 // GO:0004867 // GO:0005515	serine-type endopeptidase inhibitor activity // protein binding // serine-type endopeptidase inhibitor activity // protein binding // serine-type endopeptidase inhibitor activity // protein binding // serine-type endopeptidase inhibitor activity // protein binding // serine-type endopeptidase inhibitor activity // protein binding // serine-type endopeptidase inhibitor activity // protein binding	not recorded // inferred from physical interaction // not recorded // inferred from physical interaction // not recorded // inferred from physical interaction // not recorded // inferred from physical interaction // not recorded // inferred from physical interaction // not recorded // inferred from physical interaction	---	---	Pfam	IPR023796	Serpin domain	main
8124380	HIST1H1A	histone cluster 1, H1a	6.78612	4.90486	-1.88126	0.271446	down	BC101593 // ENST00000244573 // NM_005325	GenBank // ENSEMBL // RefSeq	Homo sapiens histone cluster 1, H1a, mRNA (cDNA clone MGC:126642 IMAGE:8069099), complete cds. // cdna:known chromosome:GRCh37:6:26017260:26018040:-1 gene:ENSG00000124610 gene_biotype:protein_coding transcript_biotype:protein_coding // Homo sapiens histone cluster 1, H1a (HIST1H1A), mRNA.	chr6	-	26017248	26018048	GO:0006334 // GO:0007283 // GO:0006334 // GO:0007283 // GO:0006334 // GO:0007283	nucleosome assembly // spermatogenesis // nucleosome assembly // spermatogenesis // nucleosome assembly // spermatogenesis	inferred from electronic annotation // inferred from electronic annotation // inferred from electronic annotation // inferred from electronic annotation // inferred from electronic annotation // inferred from electronic annotation	GO:0000786 // GO:0000790 // GO:0000786 // GO:0000790 // GO:0000786 // GO:0000790	nucleosome // nuclear chromatin // nucleosome // nuclear chromatin // nucleosome // nuclear chromatin	inferred from electronic annotation // inferred from direct assay // inferred from electronic annotation // inferred from direct assay // inferred from electronic annotation // inferred from direct assay	GO:0003677 // GO:0003677 // GO:0003677	DNA binding // DNA binding // DNA binding	inferred from electronic annotation // inferred from electronic annotation // inferred from electronic annotation	---	---	Pfam	IPR005818	Histone H1/H5	main
[truncated: 1,108 more rows]
